# Supplementary material for: Genome-wide analysis reveals four key transcription factors associated with cadmium stress in creeping bentgrass (Agrostis stolonifera L.)
Source: PeerJ. 2018 Jul 30;6:e5191. doi: 10.7717/peerj.5191 (PMC6071620; doi:10.7717/peerj.5191)
Supplement: Supplemental Information 2 — Table S1: KOG function classification; Table S2: Gene Ontology; Table S3: GO terms detail; Table S4: KEGG upregulated pathways; Table S5: KEGG downregulated pathways; Table S6: The gene involved in MAPK pathways; Table S7: genes relate GST; Table S8: genes relate Salicylic acid; Table S9: WRKY transcription factor; Table S10: bZIP transcription factor; Table S11: ERF transcription factor; Table S12: MYB transcription factors; Table S13: Primers used for RT-qPCR. [file peerj-06-5191-s002.zip]

Archive with 14 entries (13 files):
- Table S1-13/
- Table S1-13/Table S1.xlsx
- Table S1-13/Table S10.xlsx
- Table S1-13/Table S11.xlsx
- Table S1-13/Table S12.xlsx
- Table S1-13/Table S13.xlsx
- Table S1-13/Table S2.xlsx
- Table S1-13/Table S3.xlsx
- Table S1-13/Table S4.xlsx
- Table S1-13/Table S5.xlsx
- Table S1-13/Table S6.xlsx
- Table S1-13/Table S7.xlsx
- Table S1-13/Table S8.xlsx
- Table S1-13/Table S9.xlsx
