# Supplementary material for: Genome-wide analysis reveals four key transcription factors associated with cadmium stress in creeping bentgrass (Agrostis stolonifera L.)
Source: PeerJ. 2018 Jul 30;6:e5191. doi: 10.7717/peerj.5191 (PMC6071620; doi:10.7717/peerj.5191)
Supplement: Supplemental Information 2 — Table S1: KOG function classification; Table S2: Gene Ontology; Table S3: GO terms detail; Table S4: KEGG upregulated pathways; Table S5: KEGG downregulated pathways; Table S6: The gene involved in MAPK pathways; Table S7: genes relate GST; Table S8: genes relate Salicylic acid; Table S9: WRKY transcription factor; Table S10: bZIP transcription factor; Table S11: ERF transcription factor; Table S12: MYB transcription factors; Table S13: Primers used for RT-qPCR. [file peerj-06-5191-s002.zip › Table S1-13/Table S1.xlsx]

## Sheet: Table S1
Table S1 KOG Function classification
Classification	Abbreviation	Gene Number	percent
RNA processing and modification	A	1848	0.0600644
Chromatin structure and dynamics	B	500	0.0162512
Energy production and conversion	C	1867	0.0606819
Cell cycle control, cell division, chromosome partitioning	D	935	0.0303897
Amino acid transport and metabolism	E	1370	0.0445282
Nucleotide transport and metabolism	F	614	0.0199564
Carbohydrate transport and metabolism	G	1518	0.0493386
Coenzyme transport and metabolism	H	548	0.0178113
Lipid transport and metabolism	I	1184	0.0384828
Translation, ribosomal structure and biogenesis	J	3037	0.0987097
Transcription	K	1285	0.0417655
Replication, recombination and repair	L	796	0.0258719
Cell wall/membrane/envelope biogenesis	M	324	0.0105308
Cell motility	N	9	0.000292521
Posttranslational modification, protein turnover, chaperones	O	4432	0.14405
Inorganic ion transport and metabolism	P	615	0.0199889
Secondary metabolites biosynthesis, transport and catabolism	Q	532	0.0172913
General function prediction only	R	3402	0.110573
Function unknown	S	1025	0.0333149
Signal transduction mechanisms	T	1675	0.0544414
Intracellular trafficking, secretion, and vesicular transport	U	2166	0.0704001
Defense mechanisms	V	121	0.00393279
Extracellular structures	W	27	0.000877564
Unamed protein	X	1	3.25024e-05
Nuclear structure	Y	163	0.00529788
Cytoskeleton	Z	773	0.0251243
Table S1 description: KOG Function classification; A-Z represents 26 categories.
