# Supplementary material for: Genome-wide analysis reveals four key transcription factors associated with cadmium stress in creeping bentgrass (Agrostis stolonifera L.)
Source: PeerJ. 2018 Jul 30;6:e5191. doi: 10.7717/peerj.5191 (PMC6071620; doi:10.7717/peerj.5191)
Supplement: Supplemental Information 2 — Table S1: KOG function classification; Table S2: Gene Ontology; Table S3: GO terms detail; Table S4: KEGG upregulated pathways; Table S5: KEGG downregulated pathways; Table S6: The gene involved in MAPK pathways; Table S7: genes relate GST; Table S8: genes relate Salicylic acid; Table S9: WRKY transcription factor; Table S10: bZIP transcription factor; Table S11: ERF transcription factor; Table S12: MYB transcription factors; Table S13: Primers used for RT-qPCR. [file peerj-06-5191-s002.zip › Table S1-13/Table S10.xlsx]

## Sheet: Table S10
Table S10 bZIP transcription factor
Gene ID	log2ratio(BT2_5vsCK)	q value(BT2_5vsCK)	log2ratio(BT43vsBT2_5)	q value(BT43vsBT2_5)	Swissprot Description
TRINITY_DN135548_c1_g1	0.083921	1	-3.2672	0.038238	Basic leucine zipper 6 (bZIP06)
TRINITY_DN94183_c0_g1	0.30004	1	3.7316	0.052065	Basic leucine zipper 43(bZIP43)
TRINITY_DN89766_c0_g1	0.68228	1	-3.2429	0.0098466	Basic leucine zipper 19 (bZIP19)
Table S10 description: the different expression of bZIP transcription factor in transcriptome.
