# Supplementary material for: Genome-wide analysis reveals four key transcription factors associated with cadmium stress in creeping bentgrass (Agrostis stolonifera L.)
Source: PeerJ. 2018 Jul 30;6:e5191. doi: 10.7717/peerj.5191 (PMC6071620; doi:10.7717/peerj.5191)
Supplement: Supplemental Information 2 — Table S1: KOG function classification; Table S2: Gene Ontology; Table S3: GO terms detail; Table S4: KEGG upregulated pathways; Table S5: KEGG downregulated pathways; Table S6: The gene involved in MAPK pathways; Table S7: genes relate GST; Table S8: genes relate Salicylic acid; Table S9: WRKY transcription factor; Table S10: bZIP transcription factor; Table S11: ERF transcription factor; Table S12: MYB transcription factors; Table S13: Primers used for RT-qPCR. [file peerj-06-5191-s002.zip › Table S1-13/Table S11.xlsx]

## Sheet: Table S11
Table S11 ERF transcription factors
Gene ID	log2ratio(BT2_5vsCK)	q value(BT2_5vsCK)	log2ratio(BT43vsBT2_5)	q value(BT43vsBT2_5)	Swissprot Description
TRINITY_DN116459_c0_g7	0.17571	1	5.1724	0.00027241	Ethylene-responsive transcription factor 1B (ERF1B)
TRINITY_DN118569_c2_g3	-0.05702	1	5.2048	0.025027	Ethylene-responsive transcription factor 115 (ERF115)
TRINITY_DN115257_c1_g2	1.3028	1	4.5655	0.025529	Ethylene-responsive transcription factor 110 (ERF110)
TRINITY_DN128830_c0_g1	0.84653	1	1.4561	0.39049	Ethylene-responsive transcription factor 7 (ERF7)
TRINITY_DN141065_c3_g5	0.22747	1	3.5759	0.073313	Ethylene-responsive transcription factor 113 (ERF113)
TRINITY_DN126157_c1_g2	-1.4059	0.48119	-0.79076	1	Ethylene-responsive transcription factor 4 (ERF4)
TRINITY_DN100542_c1_g3	0.091768	1	5.7056	0.033918	Ethylene-responsive transcription factor 15 (ERF15)
Table S11 description: the different expression of ERF transcription factorstor in transcriptome.
