# Supplementary material for: Genome-wide analysis reveals four key transcription factors associated with cadmium stress in creeping bentgrass (Agrostis stolonifera L.)
Source: PeerJ. 2018 Jul 30;6:e5191. doi: 10.7717/peerj.5191 (PMC6071620; doi:10.7717/peerj.5191)
Supplement: Supplemental Information 2 — Table S1: KOG function classification; Table S2: Gene Ontology; Table S3: GO terms detail; Table S4: KEGG upregulated pathways; Table S5: KEGG downregulated pathways; Table S6: The gene involved in MAPK pathways; Table S7: genes relate GST; Table S8: genes relate Salicylic acid; Table S9: WRKY transcription factor; Table S10: bZIP transcription factor; Table S11: ERF transcription factor; Table S12: MYB transcription factors; Table S13: Primers used for RT-qPCR. [file peerj-06-5191-s002.zip › Table S1-13/Table S12.xlsx]

## Sheet: Table S12
Table S12 MYB transcription factors
Gene ID	log2ratio(BT2_5vsCK)	q value(BT2_5vsCK)	log2ratio(BT43vsBT2_5)	q value(BT43vsBT2_5)	Swissprot Description
TRINITY_DN134756_c1_g5	2.9024	1	2.103	0.3049	Transcription factor MYB39 (MYB39)
TRINITY_DN149869_c0_g1	0.22964	1	3.4577	0.0025923	Transcription factor MYB108 (MYB108)
TRINITY_DN132513_c0_g2	0.62127	1	4.8306	0.059044	Myb-related protein 305 (MYB305)
TRINITY_DN126295_c3_g1	-1.7984	1	2.6095	0.038608	Myb-related protein 4 (MYB4)
Table S12 description: the different expression of MYB transcription factors in transcriptome.
