# Supplementary material for: Genome-wide analysis reveals four key transcription factors associated with cadmium stress in creeping bentgrass (Agrostis stolonifera L.)
Source: PeerJ. 2018 Jul 30;6:e5191. doi: 10.7717/peerj.5191 (PMC6071620; doi:10.7717/peerj.5191)
Supplement: Supplemental Information 2 — Table S1: KOG function classification; Table S2: Gene Ontology; Table S3: GO terms detail; Table S4: KEGG upregulated pathways; Table S5: KEGG downregulated pathways; Table S6: The gene involved in MAPK pathways; Table S7: genes relate GST; Table S8: genes relate Salicylic acid; Table S9: WRKY transcription factor; Table S10: bZIP transcription factor; Table S11: ERF transcription factor; Table S12: MYB transcription factors; Table S13: Primers used for RT-qPCR. [file peerj-06-5191-s002.zip › Table S1-13/Table S13.xlsx]

## Sheet: Table S13
Table S13 Primers used for RT-qPCR
gene Primer ID	Primer Seqeunce(5'to3')
CRIP3-F	ATCAACAAACTTCGCACCAT
CRIP3-R	CTGAGCCTTGAAGCCTATGA
CRIP9-F	CGTCCCGTCCACGGTCCAGT
CRIP9-R	ACCACCACGCCTTCCGCCTC
GOS9-F	CTTGCCCCTTCTGAGTTTGT
GOS9-R	GTGGCTTCATTTCGTTGGTT
NFYB5-F	GAGTGCGTGTCCGAGTTCAT
NFYB5-R	CGTTCACCGTCTTGCTCTTC
RCCR-F	CTTCTGCCGTCCGAGGTGCC
RCCR-R	CACTGAGCCGAGGGCGTTCC
IAR4-F	CTGAAGGATGACTGTAGCCAAAA
IAR4-R	CATCCACGAAAGCGATACCA
CYP71Z6-F	AGAGGTTCCAGTGCGATGCG
CYP71Z6-R	TCGGTGCCTTTGAAGTCCAT
ATP-F	GGCCCAAGTGCAAGAGTGTC
ATP-R	AGGACTTCAGCAAGCAGAGC
