# Supplementary material for: Genome-wide analysis reveals four key transcription factors associated with cadmium stress in creeping bentgrass (Agrostis stolonifera L.)
Source: PeerJ. 2018 Jul 30;6:e5191. doi: 10.7717/peerj.5191 (PMC6071620; doi:10.7717/peerj.5191)
Supplement: Supplemental Information 2 — Table S1: KOG function classification; Table S2: Gene Ontology; Table S3: GO terms detail; Table S4: KEGG upregulated pathways; Table S5: KEGG downregulated pathways; Table S6: The gene involved in MAPK pathways; Table S7: genes relate GST; Table S8: genes relate Salicylic acid; Table S9: WRKY transcription factor; Table S10: bZIP transcription factor; Table S11: ERF transcription factor; Table S12: MYB transcription factors; Table S13: Primers used for RT-qPCR. [file peerj-06-5191-s002.zip › Table S1-13/Table S2.xlsx]

## Sheet: Table S2
Table S2 Gene Ontology (GO)
GO ID (Lev2)	GO Term (Lev2)	GO Term (Lev1)	Gene Number	percent
GO:0000988	transcription factor activity, protein binding	Molecular Function	994	0.00178662
GO:0005488	binding	Molecular Function	69935	0.125701
GO:0001071	nucleic acid binding transcription factor activity	Molecular Function	3311	0.00595119
GO:0005215	transporter activity	Molecular Function	5904	0.0106119
GO:0003824	catalytic activity	Molecular Function	51940	0.093357
GO:0060089	molecular transducer activity	Molecular Function	1462	0.0026278
GO:0016530	metallochaperone activity	Molecular Function	33	5.93142e-05
GO:0016209	antioxidant activity	Molecular Function	845	0.0015188
GO:0098772	molecular function regulator	Molecular Function	2376	0.00427062
GO:0005198	structural molecule activity	Molecular Function	3036	0.00545691
GO:0000003	reproduction	Biological Process	1171	0.00210476
GO:0050789	regulation of biological process	Biological Process	17707	0.0318266
GO:0009987	cellular process	Biological Process	61687	0.110876
GO:0022414	reproductive process	Biological Process	1152	0.00207061
GO:0071840	cellular component organization or biogenesis	Biological Process	10454	0.01879
GO:0022610	biological adhesion	Biological Process	613	0.00110181
GO:0065007	biological regulation	Biological Process	19063	0.0342638
GO:0051704	multi-organism process	Biological Process	6354	0.0114207
GO:0040007	growth	Biological Process	132	0.000237257
GO:0048519	negative regulation of biological process	Biological Process	1202	0.00216048
GO:0044848	biological phase	Biological Process	93	0.000167158
GO:0007610	behavior	Biological Process	165	0.000296571
GO:0044699	single-organism process	Biological Process	43345	0.0779083
GO:0008152	metabolic process	Biological Process	60277	0.108342
GO:0048518	positive regulation of biological process	Biological Process	1134	0.00203825
GO:0032501	multicellular organismal process	Biological Process	3013	0.00541557
GO:0001906	cell killing	Biological Process	91	0.000163563
GO:0040011	locomotion	Biological Process	816	0.00146668
GO:0048511	rhythmic process	Biological Process	82	0.000147387
GO:0050896	response to stimulus	Biological Process	12898	0.0231829
GO:0098743	cell aggregation	Biological Process	6	1.07844e-05
GO:0002376	immune system process	Biological Process	781	0.00140377
GO:0051179	localization	Biological Process	14697	0.0264164
GO:0032502	developmental process	Biological Process	2351	0.00422569
GO:0023052	signaling	Biological Process	5942	0.0106802
GO:0044215	other organism	Cellular Component	912	0.00163923
GO:0019012	virion	Cellular Component	2415	0.00434072
GO:0005576	extracellular region	Cellular Component	788	0.00141635
GO:0044422	organelle part	Cellular Component	10009	0.0179902
GO:0044421	extracellular region part	Cellular Component	638	0.00114674
GO:0045202	synapse	Cellular Component	12	2.15688e-05
GO:0044420	extracellular matrix component	Cellular Component	18	3.23532e-05
GO:0044464	cell part	Cellular Component	31387	0.056415
GO:0044423	virion part	Cellular Component	2415	0.00434072
GO:0005623	cell	Cellular Component	31410	0.0564564
GO:0032991	macromolecular complex	Cellular Component	18918	0.0340032
GO:0016020	membrane	Cellular Component	14909	0.0267974
GO:0043226	organelle	Cellular Component	20118	0.0361601
GO:0044456	synapse part	Cellular Component	12	2.15688e-05
GO:0009295	nucleoid	Cellular Component	7	1.25818e-05
GO:0031012	extracellular matrix	Cellular Component	274	0.000492488
GO:0044217	other organism part	Cellular Component	912	0.00163923
GO:0031974	membrane-enclosed lumen	Cellular Component	2643	0.00475053
GO:0055044	symplast	Cellular Component	6	1.07844e-05
GO:0044425	membrane part	Cellular Component	13414	0.0241103
GO:0030054	cell junction	Cellular Component	80	0.000143792
table S2 description: Gene Ontology classification at level 2; the leve l include Molecular Function, Biological Process and Cellular Component category
