# Supplementary material for: Genome-wide analysis reveals four key transcription factors associated with cadmium stress in creeping bentgrass (Agrostis stolonifera L.)
Source: PeerJ. 2018 Jul 30;6:e5191. doi: 10.7717/peerj.5191 (PMC6071620; doi:10.7717/peerj.5191)
Supplement: Supplemental Information 2 — Table S1: KOG function classification; Table S2: Gene Ontology; Table S3: GO terms detail; Table S4: KEGG upregulated pathways; Table S5: KEGG downregulated pathways; Table S6: The gene involved in MAPK pathways; Table S7: genes relate GST; Table S8: genes relate Salicylic acid; Table S9: WRKY transcription factor; Table S10: bZIP transcription factor; Table S11: ERF transcription factor; Table S12: MYB transcription factors; Table S13: Primers used for RT-qPCR. [file peerj-06-5191-s002.zip › Table S1-13/Table S3.xlsx]

## Sheet: BT2_5vsCK
Table S3 GO terms detail
GO ID	Description	Term_type	Over_represented_pValue	Corrected_pValue	DEG_item	up gene	Down gene
GO:0008152	metabolic process	biological_process	0.19941	1	73	14	59
GO:0009987	cellular process	biological_process	0.57321	1	66	10	56
GO:0005488	binding	molecular_function	0.87899	1	69	14	55
GO:0071704	organic substance metabolic process	biological_process	0.17307	1	61	9	52
GO:0003824	catalytic activity	molecular_function	0.090734	1	66	15	51
GO:0044238	primary metabolic process	biological_process	0.15992	1	59	9	50
GO:0044699	single-organism process	biological_process	0.38669	1	49	8	41
GO:0044237	cellular metabolic process	biological_process	0.80494	1	46	9	37
GO:0043170	macromolecule metabolic process	biological_process	0.42619	1	44	8	36
GO:0043167	ion binding	molecular_function	0.1463	1	42	8	34
GO:0005623	cell	cellular_component	0.46701	1	35	5	30
GO:0044464	cell part	cellular_component	0.46701	1	35	5	30
GO:0044763	single-organism cellular process	biological_process	0.53812	1	34	4	30
GO:0044260	cellular macromolecule metabolic process	biological_process	0.83395	1	34	5	29
GO:1901363	heterocyclic compound binding	molecular_function	0.91598	1	35	7	28
GO:0097159	organic cyclic compound binding	molecular_function	0.91613	1	35	7	28
GO:0065007	biological regulation	biological_process	0.023465	1	30	2	28
GO:0044424	intracellular part	cellular_component	0.47902	1	31	4	27
GO:0005622	intracellular	cellular_component	0.53888	1	31	4	27
GO:0016787	hydrolase activity	molecular_function	0.016349	1	29	3	26
GO:0009058	biosynthetic process	biological_process	0.28343	1	29	4	25
GO:0050794	regulation of cellular process	biological_process	0.025521	1	27	2	25
GO:0050789	regulation of biological process	biological_process	0.044278	1	27	2	25
GO:0046872	metal ion binding	molecular_function	0.00032572	0.54653	29	5	24
GO:0043169	cation binding	molecular_function	0.00045806	0.60024	29	5	24
GO:0006807	nitrogen compound metabolic process	biological_process	0.84524	1	29	5	24
GO:1901576	organic substance biosynthetic process	biological_process	0.29536	1	28	4	24
GO:0044249	cellular biosynthetic process	biological_process	0.3625	1	26	4	22
GO:1901360	organic cyclic compound metabolic process	biological_process	0.73449	1	25	3	22
GO:0044710	single-organism metabolic process	biological_process	0.49755	1	28	7	21
GO:0034641	cellular nitrogen compound metabolic process	biological_process	0.87907	1	25	4	21
GO:0016740	transferase activity	molecular_function	0.13112	1	29	10	19
GO:0016020	membrane	cellular_component	0.37076	1	26	7	19
GO:0050896	response to stimulus	biological_process	0.01328	1	23	4	19
GO:0046483	heterocycle metabolic process	biological_process	0.87379	1	22	3	19
GO:0010467	gene expression	biological_process	0.26382	1	21	2	19
GO:0019538	protein metabolic process	biological_process	0.30061	1	25	7	18
GO:0006139	nucleobase-containing compound metabolic process	biological_process	0.81984	1	21	3	18
GO:0006725	cellular aromatic compound metabolic process	biological_process	0.91241	1	21	3	18
GO:1901362	organic cyclic compound biosynthetic process	biological_process	0.092855	1	20	2	18
GO:0043229	intracellular organelle	cellular_component	0.61686	1	21	4	17
GO:0043226	organelle	cellular_component	0.63194	1	21	4	17
GO:0005515	protein binding	molecular_function	0.95053	1	21	4	17
GO:0044271	cellular nitrogen compound biosynthetic process	biological_process	0.34315	1	20	3	17
GO:0034645	cellular macromolecule biosynthetic process	biological_process	0.42629	1	20	3	17
GO:0009059	macromolecule biosynthetic process	biological_process	0.44419	1	20	3	17
GO:0032991	macromolecular complex	cellular_component	0.69489	1	19	2	17
GO:0090304	nucleic acid metabolic process	biological_process	0.76939	1	18	1	17
GO:0018130	heterocycle biosynthetic process	biological_process	0.2447	1	17	2	15
GO:0016070	RNA metabolic process	biological_process	0.44524	1	16	1	15
GO:0046914	transition metal ion binding	molecular_function	0.0062354	1	19	5	14
GO:0034654	nucleobase-containing compound biosynthetic process	biological_process	0.16877	1	16	2	14
GO:0019438	aromatic compound biosynthetic process	biological_process	0.30648	1	16	2	14
GO:0043234	protein complex	cellular_component	0.65209	1	16	2	14
GO:0000166	nucleotide binding	molecular_function	0.94816	1	16	3	13
GO:1901265	nucleoside phosphate binding	molecular_function	0.94816	1	16	3	13
GO:0036094	small molecule binding	molecular_function	0.95758	1	16	3	13
GO:0051716	cellular response to stimulus	biological_process	0.075958	1	14	1	13
GO:0006351	transcription, DNA-templated	biological_process	0.22363	1	14	1	13
GO:0097659	nucleic acid-templated transcription	biological_process	0.22363	1	14	1	13
GO:0032774	RNA biosynthetic process	biological_process	0.23162	1	14	1	13
GO:0031323	regulation of cellular metabolic process	biological_process	0.24794	1	14	1	13
GO:0019222	regulation of metabolic process	biological_process	0.3175	1	14	1	13
GO:0044425	membrane part	cellular_component	0.22098	1	18	6	12
GO:0043231	intracellular membrane-bounded organelle	cellular_component	0.498	1	16	4	12
GO:0043227	membrane-bounded organelle	cellular_component	0.49943	1	16	4	12
GO:0044267	cellular protein metabolic process	biological_process	0.70614	1	16	4	12
GO:0003676	nucleic acid binding	molecular_function	0.86954	1	15	3	12
GO:0007165	signal transduction	biological_process	0.013986	1	13	1	12
GO:0044700	single organism signaling	biological_process	0.01441	1	13	1	12
GO:0023052	signaling	biological_process	0.014528	1	13	1	12
GO:0007154	cell communication	biological_process	0.023763	1	13	1	12
GO:0080090	regulation of primary metabolic process	biological_process	0.3312	1	13	1	12
GO:0060255	regulation of macromolecule metabolic process	biological_process	0.34723	1	13	1	12
GO:0031224	intrinsic component of membrane	cellular_component	0.06555	1	17	6	11
GO:0032553	ribonucleotide binding	molecular_function	0.95056	1	14	3	11
GO:0097367	carbohydrate derivative binding	molecular_function	0.95703	1	14	3	11
GO:0043168	anion binding	molecular_function	0.98201	1	14	3	11
GO:0005737	cytoplasm	cellular_component	0.61219	1	13	2	11
GO:0032559	adenyl ribonucleotide binding	molecular_function	0.94555	1	13	3	10
GO:0030554	adenyl nucleotide binding	molecular_function	0.94815	1	13	3	10
GO:0001883	purine nucleoside binding	molecular_function	0.96811	1	13	3	10
GO:0032550	purine ribonucleoside binding	molecular_function	0.96811	1	13	3	10
GO:0032549	ribonucleoside binding	molecular_function	0.96827	1	13	3	10
GO:0001882	nucleoside binding	molecular_function	0.96873	1	13	3	10
GO:0032555	purine ribonucleotide binding	molecular_function	0.96876	1	13	3	10
GO:0017076	purine nucleotide binding	molecular_function	0.97091	1	13	3	10
GO:2000112	regulation of cellular macromolecule biosynthetic process	biological_process	0.43041	1	11	1	10
GO:0010556	regulation of macromolecule biosynthetic process	biological_process	0.43208	1	11	1	10
GO:0031326	regulation of cellular biosynthetic process	biological_process	0.43304	1	11	1	10
GO:0009889	regulation of biosynthetic process	biological_process	0.43434	1	11	1	10
GO:0010468	regulation of gene expression	biological_process	0.45173	1	11	1	10
GO:0051171	regulation of nitrogen compound metabolic process	biological_process	0.50769	1	11	1	10
GO:0006355	regulation of transcription, DNA-templated	biological_process	0.43933	1	10	0	10
GO:1903506	regulation of nucleic acid-templated transcription	biological_process	0.43933	1	10	0	10
GO:2001141	regulation of RNA biosynthetic process	biological_process	0.44108	1	10	0	10
GO:0051252	regulation of RNA metabolic process	biological_process	0.51668	1	10	0	10
GO:0019219	regulation of nucleobase-containing compound metabolic process	biological_process	0.52981	1	10	0	10
GO:0016021	integral component of membrane	cellular_component	0.23606	1	14	5	9
GO:0044446	intracellular organelle part	cellular_component	0.4342	1	12	3	9
GO:0044422	organelle part	cellular_component	0.44132	1	12	3	9
GO:0003677	DNA binding	molecular_function	0.59332	1	11	2	9
GO:0008270	zinc ion binding	molecular_function	0.1446	1	10	1	9
GO:0005576	extracellular region	cellular_component	0.052666	1	9	0	9
GO:0051704	multi-organism process	biological_process	0.25961	1	9	0	9
GO:0016772	transferase activity, transferring phosphorus-containing groups	molecular_function	0.66334	1	13	5	8
GO:0006508	proteolysis	biological_process	0.011146	1	11	3	8
GO:0006464	cellular protein modification process	biological_process	0.67396	1	11	3	8
GO:0036211	protein modification process	biological_process	0.67396	1	11	3	8
GO:0043412	macromolecule modification	biological_process	0.79538	1	11	3	8
GO:0070011	peptidase activity, acting on L-amino acid peptides	molecular_function	0.016462	1	10	2	8
GO:0008233	peptidase activity	molecular_function	0.026572	1	10	2	8
GO:0044444	cytoplasmic part	cellular_component	0.72355	1	10	2	8
GO:0006810	transport	biological_process	0.95945	1	10	2	8
GO:0051234	establishment of localization	biological_process	0.96098	1	10	2	8
GO:0051179	localization	biological_process	0.96836	1	10	2	8
GO:0006629	lipid metabolic process	biological_process	0.024907	1	9	1	8
GO:0005975	carbohydrate metabolic process	biological_process	0.16115	1	9	1	8
GO:0043531	ADP binding	molecular_function	0.056015	1	8	0	8
GO:0016491	oxidoreductase activity	molecular_function	0.57583	1	11	4	7
GO:0005634	nucleus	cellular_component	0.4877	1	10	3	7
GO:0044711	single-organism biosynthetic process	biological_process	0.33205	1	9	2	7
GO:1901564	organonitrogen compound metabolic process	biological_process	0.97222	1	9	2	7
GO:0071840	cellular component organization or biogenesis	biological_process	0.8873	1	8	1	7
GO:0043232	intracellular non-membrane-bounded organelle	cellular_component	0.80223	1	7	0	7
GO:0043228	non-membrane-bounded organelle	cellular_component	0.80993	1	7	0	7
GO:0055114	oxidation-reduction process	biological_process	0.71772	1	10	4	6
GO:0044281	small molecule metabolic process	biological_process	0.85667	1	9	3	6
GO:0004175	endopeptidase activity	molecular_function	0.010951	1	8	2	6
GO:1901566	organonitrogen compound biosynthetic process	biological_process	0.55395	1	8	2	6
GO:0016779	nucleotidyltransferase activity	molecular_function	0.014741	1	7	1	6
GO:0016798	hydrolase activity, acting on glycosyl bonds	molecular_function	0.028235	1	7	1	6
GO:0005667	transcription factor complex	cellular_component	0.18328	1	7	1	6
GO:0005509	calcium ion binding	molecular_function	0.0029841	1	6	0	6
GO:0004553	hydrolase activity, hydrolyzing O-glycosyl compounds	molecular_function	0.048987	1	6	0	6
GO:0005198	structural molecule activity	molecular_function	0.3777	1	6	0	6
GO:0016817	hydrolase activity, acting on acid anhydrides	molecular_function	0.58532	1	6	0	6
GO:0006950	response to stress	biological_process	0.33322	1	8	3	5
GO:0005524	ATP binding	molecular_function	0.9934	1	8	3	5
GO:0035639	purine ribonucleoside triphosphate binding	molecular_function	0.99699	1	8	3	5
GO:0044423	virion part	cellular_component	0.050331	1	6	1	5
GO:0019012	virion	cellular_component	0.077409	1	6	1	5
GO:0044428	nuclear part	cellular_component	0.2251	1	6	1	5
GO:0005578	proteinaceous extracellular matrix	cellular_component	1.5071e-05	0.098746	5	0	5
GO:0031012	extracellular matrix	cellular_component	3.3217e-05	0.10882	5	0	5
GO:0044421	extracellular region part	cellular_component	0.00094753	1	5	0	5
GO:0016032	viral process	biological_process	0.13873	1	5	0	5
GO:0016757	transferase activity, transferring glycosyl groups	molecular_function	0.15499	1	5	0	5
GO:0044403	symbiosis, encompassing mutualism through parasitism	biological_process	0.17568	1	5	0	5
GO:0044419	interspecies interaction between organisms	biological_process	0.1791	1	5	0	5
GO:0044764	multi-organism cellular process	biological_process	0.20386	1	5	0	5
GO:0001071	nucleic acid binding transcription factor activity	molecular_function	0.28896	1	5	0	5
GO:0003700	transcription factor activity, sequence-specific DNA binding	molecular_function	0.28896	1	5	0	5
GO:0016788	hydrolase activity, acting on ester bonds	molecular_function	0.41432	1	5	0	5
GO:0009056	catabolic process	biological_process	0.46772	1	5	0	5
GO:0017111	nucleoside-triphosphatase activity	molecular_function	0.59558	1	5	0	5
GO:0016462	pyrophosphatase activity	molecular_function	0.61799	1	5	0	5
GO:0016818	hydrolase activity, acting on acid anhydrides, in phosphorus-containing anhydrides	molecular_function	0.65614	1	5	0	5
GO:0044765	single-organism transport	biological_process	0.97112	1	6	2	4
GO:1902578	single-organism localization	biological_process	0.97414	1	6	2	4
GO:0019028	viral capsid	cellular_component	0.037887	1	5	1	4
GO:0044723	single-organism carbohydrate metabolic process	biological_process	0.25978	1	5	1	4
GO:0044085	cellular component biogenesis	biological_process	0.72878	1	5	1	4
GO:0016043	cellular component organization	biological_process	0.91073	1	5	1	4
GO:0004252	serine-type endopeptidase activity	molecular_function	0.012522	1	4	0	4
GO:0048522	positive regulation of cellular process	biological_process	0.025666	1	4	0	4
GO:0048518	positive regulation of biological process	biological_process	0.03926	1	4	0	4
GO:0008236	serine-type peptidase activity	molecular_function	0.085485	1	4	0	4
GO:0017171	serine hydrolase activity	molecular_function	0.085485	1	4	0	4
GO:0009405	pathogenesis	biological_process	0.10721	1	4	0	4
GO:0009057	macromolecule catabolic process	biological_process	0.135	1	4	0	4
GO:0016887	ATPase activity	molecular_function	0.36531	1	4	0	4
GO:1901575	organic substance catabolic process	biological_process	0.51155	1	4	0	4
GO:0006259	DNA metabolic process	biological_process	0.94131	1	4	0	4
GO:0006796	phosphate-containing compound metabolic process	biological_process	0.95714	1	9	6	3
GO:0006793	phosphorus metabolic process	biological_process	0.95982	1	9	6	3
GO:0016746	transferase activity, transferring acyl groups	molecular_function	0.018282	1	7	4	3
GO:0016747	transferase activity, transferring acyl groups other than amino-acyl groups	molecular_function	0.021136	1	6	3	3
GO:0055086	nucleobase-containing small molecule metabolic process	biological_process	0.60724	1	5	2	3
GO:0008610	lipid biosynthetic process	biological_process	0.21422	1	4	1	3
GO:0005506	iron ion binding	molecular_function	0.23035	1	4	1	3
GO:0032502	developmental process	biological_process	0.25483	1	4	1	3
GO:0031981	nuclear lumen	cellular_component	0.3082	1	4	1	3
GO:0043233	organelle lumen	cellular_component	0.33785	1	4	1	3
GO:0070013	intracellular organelle lumen	cellular_component	0.33785	1	4	1	3
GO:0020037	heme binding	molecular_function	0.33953	1	4	1	3
GO:0031974	membrane-enclosed lumen	cellular_component	0.34651	1	4	1	3
GO:0044283	small molecule biosynthetic process	biological_process	0.34808	1	4	1	3
GO:0046906	tetrapyrrole binding	molecular_function	0.34837	1	4	1	3
GO:1990234	transferase complex	cellular_component	0.43161	1	4	1	3
GO:0006412	translation	biological_process	0.58121	1	4	1	3
GO:0071944	cell periphery	cellular_component	0.59044	1	4	1	3
GO:0043043	peptide biosynthetic process	biological_process	0.59633	1	4	1	3
GO:0006518	peptide metabolic process	biological_process	0.64681	1	4	1	3
GO:0043604	amide biosynthetic process	biological_process	0.69975	1	4	1	3
GO:0071702	organic substance transport	biological_process	0.73127	1	4	1	3
GO:0043603	cellular amide metabolic process	biological_process	0.76584	1	4	1	3
GO:1902494	catalytic complex	cellular_component	0.83904	1	4	1	3
GO:0006694	steroid biosynthetic process	biological_process	0.018946	1	3	0	3
GO:0008202	steroid metabolic process	biological_process	0.019704	1	3	0	3
GO:0031325	positive regulation of cellular metabolic process	biological_process	0.036009	1	3	0	3
GO:0009893	positive regulation of metabolic process	biological_process	0.042193	1	3	0	3
GO:0004842	ubiquitin-protein transferase activity	molecular_function	0.089261	1	3	0	3
GO:0019787	ubiquitin-like protein transferase activity	molecular_function	0.089389	1	3	0	3
GO:0016567	protein ubiquitination	biological_process	0.099383	1	3	0	3
GO:0032446	protein modification by small protein conjugation	biological_process	0.10113	1	3	0	3
GO:0042578	phosphoric ester hydrolase activity	molecular_function	0.1457	1	3	0	3
GO:0070647	protein modification by small protein conjugation or removal	biological_process	0.14731	1	3	0	3
GO:0005102	receptor binding	molecular_function	0.24931	1	3	0	3
GO:0042221	response to chemical	biological_process	0.31181	1	3	0	3
GO:0044767	single-organism developmental process	biological_process	0.4277	1	3	0	3
GO:0003735	structural constituent of ribosome	molecular_function	0.48096	1	3	0	3
GO:0006260	DNA replication	biological_process	0.56671	1	3	0	3
GO:0065008	regulation of biological quality	biological_process	0.59097	1	3	0	3
GO:0042254	ribosome biogenesis	biological_process	0.6112	1	3	0	3
GO:0022613	ribonucleoprotein complex biogenesis	biological_process	0.62127	1	3	0	3
GO:0005840	ribosome	cellular_component	0.64115	1	3	0	3
GO:0032501	multicellular organismal process	biological_process	0.6462	1	3	0	3
GO:0044248	cellular catabolic process	biological_process	0.67017	1	3	0	3
GO:0051649	establishment of localization in cell	biological_process	0.76909	1	3	0	3
GO:0033036	macromolecule localization	biological_process	0.78944	1	3	0	3
GO:0030529	ribonucleoprotein complex	cellular_component	0.79767	1	3	0	3
GO:0051641	cellular localization	biological_process	0.79855	1	3	0	3
GO:0016310	phosphorylation	biological_process	0.97144	1	6	4	2
GO:0098772	molecular function regulator	molecular_function	0.11787	1	5	3	2
GO:0008234	cysteine-type peptidase activity	molecular_function	0.023494	1	4	2	2
GO:0006468	protein phosphorylation	biological_process	0.9801	1	4	2	2
GO:0016773	phosphotransferase activity, alcohol group as acceptor	molecular_function	0.99457	1	4	2	2
GO:0031225	anchored component of membrane	cellular_component	0.00033366	0.54653	3	1	2
GO:0032268	regulation of cellular protein metabolic process	biological_process	0.15974	1	3	1	2
GO:0051246	regulation of protein metabolic process	biological_process	0.16172	1	3	1	2
GO:0048856	anatomical structure development	biological_process	0.18495	1	3	1	2
GO:0006118	obsolete electron transport	biological_process	0.21376	1	3	1	2
GO:0016829	lyase activity	molecular_function	0.38101	1	3	1	2
GO:0016705	oxidoreductase activity, acting on paired donors, with incorporation or reduction of molecular oxygen	molecular_function	0.48984	1	3	1	2
GO:0005739	mitochondrion	cellular_component	0.50931	1	3	1	2
GO:0072521	purine-containing compound metabolic process	biological_process	0.76185	1	3	1	2
GO:0098796	membrane protein complex	cellular_component	0.81508	1	3	1	2
GO:0051168	nuclear export	biological_process	0.0024932	1	2	0	2
GO:0016161	beta-amylase activity	molecular_function	0.0036077	1	2	0	2
GO:0016160	amylase activity	molecular_function	0.006343	1	2	0	2
GO:0000272	polysaccharide catabolic process	biological_process	0.012468	1	2	0	2
GO:0016151	nickel cation binding	molecular_function	0.015405	1	2	0	2
GO:0016620	oxidoreductase activity, acting on the aldehyde or oxo group of donors, NAD or NADP as acceptor	molecular_function	0.02711	1	2	0	2
GO:0003854	3-beta-hydroxy-delta5-steroid dehydrogenase activity	molecular_function	0.045526	1	2	0	2
GO:0008207	C21-steroid hormone metabolic process	biological_process	0.045526	1	2	0	2
GO:0033764	steroid dehydrogenase activity, acting on the CH-OH group of donors, NAD or NADP as acceptor	molecular_function	0.045526	1	2	0	2
GO:0008209	androgen metabolic process	biological_process	0.045721	1	2	0	2
GO:0008210	estrogen metabolic process	biological_process	0.045721	1	2	0	2
GO:0016229	steroid dehydrogenase activity	molecular_function	0.045721	1	2	0	2
GO:0006913	nucleocytoplasmic transport	biological_process	0.051772	1	2	0	2
GO:0016903	oxidoreductase activity, acting on the aldehyde or oxo group of donors	molecular_function	0.053637	1	2	0	2
GO:0034754	cellular hormone metabolic process	biological_process	0.056955	1	2	0	2
GO:0042445	hormone metabolic process	biological_process	0.059785	1	2	0	2
GO:0010817	regulation of hormone levels	biological_process	0.062323	1	2	0	2
GO:0051169	nuclear transport	biological_process	0.065096	1	2	0	2
GO:0010604	positive regulation of macromolecule metabolic process	biological_process	0.081177	1	2	0	2
GO:0005179	hormone activity	molecular_function	0.14769	1	2	0	2
GO:0000152	nuclear ubiquitin ligase complex	cellular_component	0.15421	1	2	0	2
GO:0005680	anaphase-promoting complex	cellular_component	0.15421	1	2	0	2
GO:0031461	cullin-RING ubiquitin ligase complex	cellular_component	0.16018	1	2	0	2
GO:0016052	carbohydrate catabolic process	biological_process	0.17294	1	2	0	2
GO:0000151	ubiquitin ligase complex	cellular_component	0.17398	1	2	0	2
GO:0009536	plastid	cellular_component	0.18739	1	2	0	2
GO:0050790	regulation of catalytic activity	biological_process	0.20141	1	2	0	2
GO:0051701	interaction with host	biological_process	0.20891	1	2	0	2
GO:0065009	regulation of molecular function	biological_process	0.22428	1	2	0	2
GO:0009653	anatomical structure morphogenesis	biological_process	0.24137	1	2	0	2
GO:0007186	G-protein coupled receptor signaling pathway	biological_process	0.24718	1	2	0	2
GO:0003899	DNA-directed RNA polymerase activity	molecular_function	0.24842	1	2	0	2
GO:0016791	phosphatase activity	molecular_function	0.26774	1	2	0	2
GO:0048869	cellular developmental process	biological_process	0.28992	1	2	0	2
GO:0005985	sucrose metabolic process	biological_process	0.29929	1	2	0	2
GO:0005982	starch metabolic process	biological_process	0.29937	1	2	0	2
GO:0005730	nucleolus	cellular_component	0.30415	1	2	0	2
GO:0016482	cytoplasmic transport	biological_process	0.31625	1	2	0	2
GO:1901607	alpha-amino acid biosynthetic process	biological_process	0.33239	1	2	0	2
GO:0030246	carbohydrate binding	molecular_function	0.33391	1	2	0	2
GO:0005984	disaccharide metabolic process	biological_process	0.34887	1	2	0	2
GO:0016616	oxidoreductase activity, acting on the CH-OH group of donors, NAD or NADP as acceptor	molecular_function	0.35298	1	2	0	2
GO:0008652	cellular amino acid biosynthetic process	biological_process	0.35439	1	2	0	2
GO:0006073	cellular glucan metabolic process	biological_process	0.35496	1	2	0	2
GO:0044042	glucan metabolic process	biological_process	0.35496	1	2	0	2
GO:0034062	RNA polymerase activity	molecular_function	0.39348	1	2	0	2
GO:0044264	cellular polysaccharide metabolic process	biological_process	0.39417	1	2	0	2
GO:0009311	oligosaccharide metabolic process	biological_process	0.40047	1	2	0	2
GO:0016614	oxidoreductase activity, acting on CH-OH group of donors	molecular_function	0.40828	1	2	0	2
GO:0044265	cellular macromolecule catabolic process	biological_process	0.4186	1	2	0	2
GO:0005976	polysaccharide metabolic process	biological_process	0.4232	1	2	0	2
GO:0005657	replication fork	cellular_component	0.42873	1	2	0	2
GO:0019058	viral life cycle	biological_process	0.46383	1	2	0	2
GO:0043565	sequence-specific DNA binding	molecular_function	0.51893	1	2	0	2
GO:0004386	helicase activity	molecular_function	0.53506	1	2	0	2
GO:0006144	purine nucleobase metabolic process	biological_process	0.55285	1	2	0	2
GO:0035556	intracellular signal transduction	biological_process	0.55617	1	2	0	2
GO:0044262	cellular carbohydrate metabolic process	biological_process	0.59012	1	2	0	2
GO:0044430	cytoskeletal part	cellular_component	0.61451	1	2	0	2
GO:0009112	nucleobase metabolic process	biological_process	0.63287	1	2	0	2
GO:0005856	cytoskeleton	cellular_component	0.65122	1	2	0	2
GO:0016053	organic acid biosynthetic process	biological_process	0.65695	1	2	0	2
GO:0046394	carboxylic acid biosynthetic process	biological_process	0.65695	1	2	0	2
GO:0044707	single-multicellular organism process	biological_process	0.69164	1	2	0	2
GO:0005886	plasma membrane	cellular_component	0.7021	1	2	0	2
GO:0050662	coenzyme binding	molecular_function	0.7107	1	2	0	2
GO:0008092	cytoskeletal protein binding	molecular_function	0.74103	1	2	0	2
GO:0044427	chromosomal part	cellular_component	0.75853	1	2	0	2
GO:0005694	chromosome	cellular_component	0.79906	1	2	0	2
GO:0006396	RNA processing	biological_process	0.80024	1	2	0	2
GO:0048037	cofactor binding	molecular_function	0.817	1	2	0	2
GO:0046907	intracellular transport	biological_process	0.84385	1	2	0	2
GO:1901605	alpha-amino acid metabolic process	biological_process	0.90963	1	2	0	2
GO:0003723	RNA binding	molecular_function	0.92549	1	2	0	2
GO:0006520	cellular amino acid metabolic process	biological_process	0.95111	1	2	0	2
GO:0019752	carboxylic acid metabolic process	biological_process	0.99175	1	2	0	2
GO:0043436	oxoacid metabolic process	biological_process	0.99266	1	2	0	2
GO:0006082	organic acid metabolic process	biological_process	0.99274	1	2	0	2
GO:0004857	enzyme inhibitor activity	molecular_function	0.017974	1	4	3	1
GO:0030234	enzyme regulator activity	molecular_function	0.11426	1	4	3	1
GO:0019637	organophosphate metabolic process	biological_process	0.68024	1	4	3	1
GO:0090407	organophosphate biosynthetic process	biological_process	0.25517	1	3	2	1
GO:1901137	carbohydrate derivative biosynthetic process	biological_process	0.34772	1	3	2	1
GO:0009117	nucleotide metabolic process	biological_process	0.64331	1	3	2	1
GO:0006753	nucleoside phosphate metabolic process	biological_process	0.65288	1	3	2	1
GO:1901135	carbohydrate derivative metabolic process	biological_process	0.8835	1	3	2	1
GO:0016301	kinase activity	molecular_function	0.99902	1	3	2	1
GO:0070569	uridylyltransferase activity	molecular_function	0.0026972	1	2	1	1
GO:0009966	regulation of signal transduction	biological_process	0.071644	1	2	1	1
GO:0010646	regulation of cell communication	biological_process	0.074715	1	2	1	1
GO:0023051	regulation of signaling	biological_process	0.076461	1	2	1	1
GO:0060429	epithelium development	biological_process	0.082072	1	2	1	1
GO:0009523	photosystem II	cellular_component	0.10345	1	2	1	1
GO:0009888	tissue development	biological_process	0.12194	1	2	1	1
GO:0048583	regulation of response to stimulus	biological_process	0.14817	1	2	1	1
GO:0006352	DNA-templated transcription, initiation	biological_process	0.16693	1	2	1	1
GO:0009521	photosystem	cellular_component	0.17532	1	2	1	1
GO:0071705	nitrogen compound transport	biological_process	0.2003	1	2	1	1
GO:0034357	photosynthetic membrane	cellular_component	0.22127	1	2	1	1
GO:0044436	thylakoid part	cellular_component	0.26047	1	2	1	1
GO:0009579	thylakoid	cellular_component	0.26528	1	2	1	1
GO:0009165	nucleotide biosynthetic process	biological_process	0.27532	1	2	1	1
GO:1901293	nucleoside phosphate biosynthetic process	biological_process	0.27563	1	2	1	1
GO:0015979	photosynthesis	biological_process	0.30759	1	2	1	1
GO:0030312	external encapsulating structure	cellular_component	0.31048	1	2	1	1
GO:0019318	hexose metabolic process	biological_process	0.32587	1	2	1	1
GO:0005996	monosaccharide metabolic process	biological_process	0.35352	1	2	1	1
GO:0009055	electron carrier activity	molecular_function	0.35966	1	2	1	1
GO:0005654	nucleoplasm	cellular_component	0.36502	1	2	1	1
GO:0044451	nucleoplasm part	cellular_component	0.36502	1	2	1	1
GO:0006952	defense response	biological_process	0.54978	1	2	1	1
GO:0071822	protein complex subunit organization	biological_process	0.55473	1	2	1	1
GO:0061695	transferase complex, transferring phosphorus-containing groups	cellular_component	0.61502	1	2	1	1
GO:0043933	macromolecular complex subunit organization	biological_process	0.68372	1	2	1	1
GO:0012505	endomembrane system	cellular_component	0.73924	1	2	1	1
GO:0022607	cellular component assembly	biological_process	0.75257	1	2	1	1
GO:0044255	cellular lipid metabolic process	biological_process	0.80135	1	2	1	1
GO:0055085	transmembrane transport	biological_process	0.95578	1	2	1	1
GO:0022857	transmembrane transporter activity	molecular_function	0.98525	1	2	1	1
GO:0005215	transporter activity	molecular_function	0.99652	1	2	1	1
GO:0004672	protein kinase activity	molecular_function	0.99933	1	2	1	1
GO:0016040	glutamate synthase (NADH) activity	molecular_function	0.0024676	1	1	0	1
GO:0045181	glutamate synthase activity, NAD(P)H as acceptor	molecular_function	0.0024676	1	1	0	1
GO:0042624	ATPase activity, uncoupled	molecular_function	0.0084494	1	1	0	1
GO:0016639	oxidoreductase activity, acting on the CH-NH2 group of donors, NAD or NADP as acceptor	molecular_function	0.012043	1	1	0	1
GO:0050518	2-C-methyl-D-erythritol 4-phosphate cytidylyltransferase activity	molecular_function	0.015046	1	1	0	1
GO:0018142	protein-DNA covalent cross-linking	biological_process	0.015713	1	1	0	1
GO:0070567	cytidylyltransferase activity	molecular_function	0.022921	1	1	0	1
GO:0008686	3,4-dihydroxy-2-butanone-4-phosphate synthase activity	molecular_function	0.024086	1	1	0	1
GO:0003830	beta-1,4-mannosylglycoprotein 4-beta-N-acetylglucosaminyltransferase activity	molecular_function	0.025843	1	1	0	1
GO:0080019	fatty-acyl-CoA reductase (alcohol-forming) activity	molecular_function	0.028156	1	1	0	1
GO:0010215	cellulose microfibril organization	biological_process	0.031876	1	1	0	1
GO:0070726	cell wall assembly	biological_process	0.031876	1	1	0	1
GO:0071668	plant-type cell wall assembly	biological_process	0.031876	1	1	0	1
GO:0018143	nucleic acid-protein covalent cross-linking	biological_process	0.033761	1	1	0	1
GO:0030198	extracellular matrix organization	biological_process	0.034467	1	1	0	1
GO:0043062	extracellular structure organization	biological_process	0.034467	1	1	0	1
GO:0016011	dystroglycan complex	cellular_component	0.037039	1	1	0	1
GO:0016012	sarcoglycan complex	cellular_component	0.037039	1	1	0	1
GO:0004932	mating-type factor pheromone receptor activity	molecular_function	0.037962	1	1	0	1
GO:0009832	plant-type cell wall biogenesis	biological_process	0.03852	1	1	0	1
GO:0004559	alpha-mannosidase activity	molecular_function	0.045095	1	1	0	1
GO:0016503	pheromone receptor activity	molecular_function	0.046834	1	1	0	1
GO:0031555	transcriptional attenuation	biological_process	0.04882	1	1	0	1
GO:0031556	transcriptional attenuation by ribosome	biological_process	0.04882	1	1	0	1
GO:0006303	double-strand break repair via nonhomologous end joining	biological_process	0.051781	1	1	0	1
GO:0006919	activation of cysteine-type endopeptidase activity involved in apoptotic process	biological_process	0.054892	1	1	0	1
GO:0010950	positive regulation of endopeptidase activity	biological_process	0.054892	1	1	0	1
GO:0010952	positive regulation of peptidase activity	biological_process	0.054892	1	1	0	1
GO:0043280	positive regulation of cysteine-type endopeptidase activity involved in apoptotic process	biological_process	0.054892	1	1	0	1
GO:0045862	positive regulation of proteolysis	biological_process	0.054892	1	1	0	1
GO:0097202	activation of cysteine-type endopeptidase activity	biological_process	0.054892	1	1	0	1
GO:2001056	positive regulation of cysteine-type endopeptidase activity	biological_process	0.054892	1	1	0	1
GO:0006406	mRNA export from nucleus	biological_process	0.055485	1	1	0	1
GO:0071166	ribonucleoprotein complex localization	biological_process	0.055485	1	1	0	1
GO:0071426	ribonucleoprotein complex export from nucleus	biological_process	0.055485	1	1	0	1
GO:0071427	mRNA-containing ribonucleoprotein complex export from nucleus	biological_process	0.055485	1	1	0	1
GO:0019236	response to pheromone	biological_process	0.055546	1	1	0	1
GO:0031638	zymogen activation	biological_process	0.056408	1	1	0	1
GO:0031704	apelin receptor binding	molecular_function	0.058855	1	1	0	1
GO:0008528	G-protein coupled peptide receptor activity	molecular_function	0.059796	1	1	0	1
GO:0006537	glutamate biosynthetic process	biological_process	0.060066	1	1	0	1
GO:0015930	glutamate synthase activity	molecular_function	0.060066	1	1	0	1
GO:0019062	virion attachment to host cell	biological_process	0.060341	1	1	0	1
GO:0044650	adhesion of symbiont to host cell	biological_process	0.060341	1	1	0	1
GO:0001653	peptide receptor activity	molecular_function	0.061867	1	1	0	1
GO:0000726	non-recombinational repair	biological_process	0.063381	1	1	0	1
GO:0014065	phosphatidylinositol 3-kinase signaling	biological_process	0.063518	1	1	0	1
GO:0014066	regulation of phosphatidylinositol 3-kinase signaling	biological_process	0.063518	1	1	0	1
GO:0014068	positive regulation of phosphatidylinositol 3-kinase signaling	biological_process	0.063518	1	1	0	1
GO:0043548	phosphatidylinositol 3-kinase binding	molecular_function	0.063518	1	1	0	1
GO:0006405	RNA export from nucleus	biological_process	0.063938	1	1	0	1
GO:0048015	phosphatidylinositol-mediated signaling	biological_process	0.064825	1	1	0	1
GO:0048017	inositol lipid-mediated signaling	biological_process	0.064825	1	1	0	1
GO:0009190	cyclic nucleotide biosynthetic process	biological_process	0.065564	1	1	0	1
GO:0071855	neuropeptide receptor binding	molecular_function	0.06662	1	1	0	1
GO:0031554	regulation of DNA-templated transcription, termination	biological_process	0.067443	1	1	0	1
GO:0043281	regulation of cysteine-type endopeptidase activity involved in apoptotic process	biological_process	0.068462	1	1	0	1
GO:2000116	regulation of cysteine-type endopeptidase activity	biological_process	0.068462	1	1	0	1
GO:0005200	structural constituent of cytoskeleton	molecular_function	0.068922	1	1	0	1
GO:0015923	mannosidase activity	molecular_function	0.069073	1	1	0	1
GO:0044406	adhesion of symbiont to host	biological_process	0.069318	1	1	0	1
GO:0051345	positive regulation of hydrolase activity	biological_process	0.070584	1	1	0	1
GO:0009231	riboflavin biosynthetic process	biological_process	0.072543	1	1	0	1
GO:0042727	flavin-containing compound biosynthetic process	biological_process	0.072543	1	1	0	1
GO:0016010	dystrophin-associated glycoprotein complex	cellular_component	0.073234	1	1	0	1
GO:0007631	feeding behavior	biological_process	0.076845	1	1	0	1
GO:0016049	cell growth	biological_process	0.085033	1	1	0	1
GO:0009187	cyclic nucleotide metabolic process	biological_process	0.08607	1	1	0	1
GO:0004003	ATP-dependent DNA helicase activity	molecular_function	0.086664	1	1	0	1
GO:0009664	plant-type cell wall organization	biological_process	0.087064	1	1	0	1
GO:0010496	intercellular transport	biological_process	0.090249	1	1	0	1
GO:0044000	movement in host	biological_process	0.090249	1	1	0	1
GO:0046739	transport of virus in multicellular host	biological_process	0.090249	1	1	0	1
GO:0046740	transport of virus in host, cell to cell	biological_process	0.090249	1	1	0	1
GO:0051814	movement in other organism involved in symbiotic interaction	biological_process	0.090249	1	1	0	1
GO:1902586	multi-organism intercellular transport	biological_process	0.090249	1	1	0	1
GO:0071669	plant-type cell wall organization or biogenesis	biological_process	0.093332	1	1	0	1
GO:0007219	Notch signaling pathway	biological_process	0.096264	1	1	0	1
GO:0003950	NAD+ ADP-ribosyltransferase activity	molecular_function	0.099906	1	1	0	1
GO:0004860	protein kinase inhibitor activity	molecular_function	0.10041	1	1	0	1
GO:0019210	kinase inhibitor activity	molecular_function	0.10041	1	1	0	1
GO:0006487	protein N-linked glycosylation	biological_process	0.10156	1	1	0	1
GO:0043085	positive regulation of catalytic activity	biological_process	0.10302	1	1	0	1
GO:0046686	response to cadmium ion	biological_process	0.10355	1	1	0	1
GO:0032786	positive regulation of DNA-templated transcription, elongation	biological_process	0.10384	1	1	0	1
GO:0032968	positive regulation of transcription elongation from RNA polymerase II promoter	biological_process	0.10384	1	1	0	1
GO:0034243	regulation of transcription elongation from RNA polymerase II promoter	biological_process	0.10384	1	1	0	1
GO:0006536	glutamate metabolic process	biological_process	0.10443	1	1	0	1
GO:0052548	regulation of endopeptidase activity	biological_process	0.10612	1	1	0	1
GO:0009570	chloroplast stroma	cellular_component	0.1062	1	1	0	1
GO:0016849	phosphorus-oxygen lyase activity	molecular_function	0.10742	1	1	0	1
GO:0009532	plastid stroma	cellular_component	0.10751	1	1	0	1
GO:0052547	regulation of peptidase activity	biological_process	0.10859	1	1	0	1
GO:0009098	leucine biosynthetic process	biological_process	0.11078	1	1	0	1
GO:0044093	positive regulation of molecular function	biological_process	0.11081	1	1	0	1
GO:0010942	positive regulation of cell death	biological_process	0.11297	1	1	0	1
GO:0043065	positive regulation of apoptotic process	biological_process	0.11297	1	1	0	1
GO:0043068	positive regulation of programmed cell death	biological_process	0.11297	1	1	0	1
GO:0006353	DNA-templated transcription, termination	biological_process	0.11633	1	1	0	1
GO:1902533	positive regulation of intracellular signal transduction	biological_process	0.11696	1	1	0	1
GO:0001664	G-protein coupled receptor binding	molecular_function	0.11862	1	1	0	1
GO:0045944	positive regulation of transcription from RNA polymerase II promoter	biological_process	0.12108	1	1	0	1
GO:0019087	transformation of host cell by virus	biological_process	0.12222	1	1	0	1
GO:0032270	positive regulation of cellular protein metabolic process	biological_process	0.12496	1	1	0	1
GO:0051247	positive regulation of protein metabolic process	biological_process	0.12496	1	1	0	1
GO:0009084	glutamine family amino acid biosynthetic process	biological_process	0.1289	1	1	0	1
GO:0051028	mRNA transport	biological_process	0.13122	1	1	0	1
GO:0007606	sensory perception of chemical stimulus	biological_process	0.13472	1	1	0	1
GO:0003896	DNA primase activity	molecular_function	0.13521	1	1	0	1
GO:0032784	regulation of DNA-templated transcription, elongation	biological_process	0.13874	1	1	0	1
GO:0044766	multi-organism transport	biological_process	0.13929	1	1	0	1
GO:0046794	transport of virus	biological_process	0.13929	1	1	0	1
GO:1902579	multi-organism localization	biological_process	0.13929	1	1	0	1
GO:0006269	DNA replication, synthesis of RNA primer	biological_process	0.14155	1	1	0	1
GO:0019887	protein kinase regulator activity	molecular_function	0.14698	1	1	0	1
GO:0009082	branched-chain amino acid biosynthetic process	biological_process	0.14786	1	1	0	1
GO:0050776	regulation of immune response	biological_process	0.1545	1	1	0	1
GO:0006302	double-strand break repair	biological_process	0.15901	1	1	0	1
GO:0006403	RNA localization	biological_process	0.16006	1	1	0	1
GO:0050657	nucleic acid transport	biological_process	0.16006	1	1	0	1
GO:0050658	RNA transport	biological_process	0.16006	1	1	0	1
GO:0051236	establishment of RNA localization	biological_process	0.16006	1	1	0	1
GO:0007610	behavior	biological_process	0.16384	1	1	0	1
GO:0006368	transcription elongation from RNA polymerase II promoter	biological_process	0.16526	1	1	0	1
GO:1902531	regulation of intracellular signal transduction	biological_process	0.16674	1	1	0	1
GO:0017080	sodium channel regulator activity	molecular_function	0.16905	1	1	0	1
GO:0019871	sodium channel inhibitor activity	molecular_function	0.16905	1	1	0	1
GO:0009967	positive regulation of signal transduction	biological_process	0.17044	1	1	0	1
GO:0010647	positive regulation of cell communication	biological_process	0.17044	1	1	0	1
GO:0023056	positive regulation of signaling	biological_process	0.17044	1	1	0	1
GO:0008026	ATP-dependent helicase activity	molecular_function	0.17304	1	1	0	1
GO:0070035	purine NTP-dependent helicase activity	molecular_function	0.17304	1	1	0	1
GO:0016888	endodeoxyribonuclease activity, producing 5'-phosphomonoesters	molecular_function	0.17515	1	1	0	1
GO:0007600	sensory perception	biological_process	0.17672	1	1	0	1
GO:0050877	neurological system process	biological_process	0.17672	1	1	0	1
GO:0019207	kinase regulator activity	molecular_function	0.18216	1	1	0	1
GO:0009306	protein secretion	biological_process	0.19076	1	1	0	1
GO:0010038	response to metal ion	biological_process	0.19114	1	1	0	1
GO:0006771	riboflavin metabolic process	biological_process	0.19127	1	1	0	1
GO:0042726	flavin-containing compound metabolic process	biological_process	0.19127	1	1	0	1
GO:0043549	regulation of kinase activity	biological_process	0.19371	1	1	0	1
GO:0045859	regulation of protein kinase activity	biological_process	0.19371	1	1	0	1
GO:0015931	nucleobase-containing compound transport	biological_process	0.1946	1	1	0	1
GO:0006354	DNA-templated transcription, elongation	biological_process	0.19778	1	1	0	1
GO:0043650	dicarboxylic acid biosynthetic process	biological_process	0.20095	1	1	0	1
GO:0001932	regulation of protein phosphorylation	biological_process	0.2025	1	1	0	1
GO:0030162	regulation of proteolysis	biological_process	0.20689	1	1	0	1
GO:0044434	chloroplast part	cellular_component	0.21158	1	1	0	1
GO:0042325	regulation of phosphorylation	biological_process	0.21193	1	1	0	1
GO:0004520	endodeoxyribonuclease activity	molecular_function	0.21374	1	1	0	1
GO:0044435	plastid part	cellular_component	0.21375	1	1	0	1
GO:0008375	acetylglucosaminyltransferase activity	molecular_function	0.21379	1	1	0	1
GO:0008094	DNA-dependent ATPase activity	molecular_function	0.21747	1	1	0	1
GO:0048584	positive regulation of response to stimulus	biological_process	0.22712	1	1	0	1
GO:0071555	cell wall organization	biological_process	0.22949	1	1	0	1
GO:0007218	neuropeptide signaling pathway	biological_process	0.22959	1	1	0	1
GO:0009896	positive regulation of catabolic process	biological_process	0.22962	1	1	0	1
GO:0010508	positive regulation of autophagy	biological_process	0.22962	1	1	0	1
GO:0031331	positive regulation of cellular catabolic process	biological_process	0.22962	1	1	0	1
GO:0010181	FMN binding	molecular_function	0.23396	1	1	0	1
GO:0008081	phosphoric diester hydrolase activity	molecular_function	0.23396	1	1	0	1
GO:0002682	regulation of immune system process	biological_process	0.2357	1	1	0	1
GO:0045229	external encapsulating structure organization	biological_process	0.2382	1	1	0	1
GO:0043241	protein complex disassembly	biological_process	0.23851	1	1	0	1
GO:0043244	regulation of protein complex disassembly	biological_process	0.23851	1	1	0	1
GO:0016638	oxidoreductase activity, acting on the CH-NH2 group of donors	molecular_function	0.23926	1	1	0	1
GO:0019220	regulation of phosphate metabolic process	biological_process	0.23953	1	1	0	1
GO:0051174	regulation of phosphorus metabolic process	biological_process	0.23953	1	1	0	1
GO:0052126	movement in host environment	biological_process	0.24007	1	1	0	1
GO:0052192	movement in environment of other organism involved in symbiotic interaction	biological_process	0.24007	1	1	0	1
GO:0006367	transcription initiation from RNA polymerase II promoter	biological_process	0.24663	1	1	0	1
GO:0016763	transferase activity, transferring pentosyl groups	molecular_function	0.2473	1	1	0	1
GO:0051338	regulation of transferase activity	biological_process	0.25265	1	1	0	1
GO:0032984	macromolecular complex disassembly	biological_process	0.2553	1	1	0	1
GO:0004930	G-protein coupled receptor activity	molecular_function	0.25789	1	1	0	1
GO:0003008	system process	biological_process	0.25792	1	1	0	1
GO:0022411	cellular component disassembly	biological_process	0.25828	1	1	0	1
GO:0010506	regulation of autophagy	biological_process	0.2585	1	1	0	1
GO:0006855	drug transmembrane transport	biological_process	0.26695	1	1	0	1
GO:0015893	drug transport	biological_process	0.26695	1	1	0	1
GO:0006869	lipid transport	biological_process	0.26709	1	1	0	1
GO:0042981	regulation of apoptotic process	biological_process	0.26833	1	1	0	1
GO:0015238	drug transmembrane transporter activity	molecular_function	0.26997	1	1	0	1
GO:0090484	drug transporter activity	molecular_function	0.26997	1	1	0	1
GO:0010941	regulation of cell death	biological_process	0.27062	1	1	0	1
GO:0043067	regulation of programmed cell death	biological_process	0.27062	1	1	0	1
GO:0042493	response to drug	biological_process	0.27658	1	1	0	1
GO:0045893	positive regulation of transcription, DNA-templated	biological_process	0.27962	1	1	0	1
GO:0045935	positive regulation of nucleobase-containing compound metabolic process	biological_process	0.27962	1	1	0	1
GO:0051254	positive regulation of RNA metabolic process	biological_process	0.27962	1	1	0	1
GO:1902680	positive regulation of RNA biosynthetic process	biological_process	0.27962	1	1	0	1
GO:1903508	positive regulation of nucleic acid-templated transcription	biological_process	0.27962	1	1	0	1
GO:0031399	regulation of protein modification process	biological_process	0.28612	1	1	0	1
GO:0005882	intermediate filament	cellular_component	0.28665	1	1	0	1
GO:0045111	intermediate filament cytoskeleton	cellular_component	0.28665	1	1	0	1
GO:0016485	protein processing	biological_process	0.28838	1	1	0	1
GO:0051604	protein maturation	biological_process	0.28838	1	1	0	1
GO:0006551	leucine metabolic process	biological_process	0.289	1	1	0	1
GO:0042546	cell wall biogenesis	biological_process	0.2899	1	1	0	1
GO:0005516	calmodulin binding	molecular_function	0.29131	1	1	0	1
GO:0002064	epithelial cell development	biological_process	0.29413	1	1	0	1
GO:0002065	columnar/cuboidal epithelial cell differentiation	biological_process	0.29413	1	1	0	1
GO:0002066	columnar/cuboidal epithelial cell development	biological_process	0.29413	1	1	0	1
GO:0005213	structural constituent of chorion	molecular_function	0.29413	1	1	0	1
GO:0007292	female gamete generation	biological_process	0.29413	1	1	0	1
GO:0007304	chorion-containing eggshell formation	biological_process	0.29413	1	1	0	1
GO:0030703	eggshell formation	biological_process	0.29413	1	1	0	1
GO:0030707	ovarian follicle cell development	biological_process	0.29413	1	1	0	1
GO:0048477	oogenesis	biological_process	0.29413	1	1	0	1
GO:0006486	protein glycosylation	biological_process	0.29852	1	1	0	1
GO:0043413	macromolecule glycosylation	biological_process	0.29852	1	1	0	1
GO:0000902	cell morphogenesis	biological_process	0.30507	1	1	0	1
GO:0010557	positive regulation of macromolecule biosynthetic process	biological_process	0.3051	1	1	0	1
GO:0031328	positive regulation of cellular biosynthetic process	biological_process	0.3051	1	1	0	1
GO:0051173	positive regulation of nitrogen compound metabolic process	biological_process	0.3051	1	1	0	1
GO:0010876	lipid localization	biological_process	0.30541	1	1	0	1
GO:0030855	epithelial cell differentiation	biological_process	0.30545	1	1	0	1
GO:0009891	positive regulation of biosynthetic process	biological_process	0.30617	1	1	0	1
GO:0032989	cellular component morphogenesis	biological_process	0.30642	1	1	0	1
GO:0040007	growth	biological_process	0.3069	1	1	0	1
GO:0007281	germ cell development	biological_process	0.31099	1	1	0	1
GO:0010628	positive regulation of gene expression	biological_process	0.31278	1	1	0	1
GO:0009081	branched-chain amino acid metabolic process	biological_process	0.3199	1	1	0	1
GO:0031329	regulation of cellular catabolic process	biological_process	0.32785	1	1	0	1
GO:0009894	regulation of catabolic process	biological_process	0.3334	1	1	0	1
GO:0051336	regulation of hydrolase activity	biological_process	0.33537	1	1	0	1
GO:0022412	cellular process involved in reproduction in multicellular organism	biological_process	0.33593	1	1	0	1
GO:0006013	mannose metabolic process	biological_process	0.33627	1	1	0	1
GO:0010035	response to inorganic substance	biological_process	0.33673	1	1	0	1
GO:0019048	modulation by virus of host morphology or physiology	biological_process	0.34929	1	1	0	1
GO:0070085	glycosylation	biological_process	0.35124	1	1	0	1
GO:0004536	deoxyribonuclease activity	molecular_function	0.35423	1	1	0	1
GO:0009101	glycoprotein biosynthetic process	biological_process	0.35902	1	1	0	1
GO:0006915	apoptotic process	biological_process	0.3636	1	1	0	1
GO:0009100	glycoprotein metabolic process	biological_process	0.3656	1	1	0	1
GO:0012501	programmed cell death	biological_process	0.36938	1	1	0	1
GO:0006308	DNA catabolic process	biological_process	0.37515	1	1	0	1
GO:0008219	cell death	biological_process	0.38379	1	1	0	1
GO:0016265	death	biological_process	0.38379	1	1	0	1
GO:0044003	modification by symbiont of host morphology or physiology	biological_process	0.38488	1	1	0	1
GO:0004222	metalloendopeptidase activity	molecular_function	0.38832	1	1	0	1
GO:0051817	modification of morphology or physiology of other organism involved in symbiotic interaction	biological_process	0.38977	1	1	0	1
GO:0015297	antiporter activity	molecular_function	0.39061	1	1	0	1
GO:0016627	oxidoreductase activity, acting on the CH-CH group of donors	molecular_function	0.39645	1	1	0	1
GO:0008299	isoprenoid biosynthetic process	biological_process	0.39973	1	1	0	1
GO:0005794	Golgi apparatus	cellular_component	0.40088	1	1	0	1
GO:0006720	isoprenoid metabolic process	biological_process	0.40256	1	1	0	1
GO:0048646	anatomical structure formation involved in morphogenesis	biological_process	0.40393	1	1	0	1
GO:0035821	modification of morphology or physiology of other organism	biological_process	0.40468	1	1	0	1
GO:0008200	ion channel inhibitor activity	molecular_function	0.40757	1	1	0	1
GO:0016248	channel inhibitor activity	molecular_function	0.40757	1	1	0	1
GO:0016879	ligase activity, forming carbon-nitrogen bonds	molecular_function	0.41378	1	1	0	1
GO:0042600	chorion	cellular_component	0.41385	1	1	0	1
GO:0048468	cell development	biological_process	0.41564	1	1	0	1
GO:0016893	endonuclease activity, active with either ribo- or deoxyribonucleic acids and producing 5'-phosphomonoesters	molecular_function	0.42283	1	1	0	1
GO:0009507	chloroplast	cellular_component	0.42718	1	1	0	1
GO:0009064	glutamine family amino acid metabolic process	biological_process	0.43477	1	1	0	1
GO:0003006	developmental process involved in reproduction	biological_process	0.44084	1	1	0	1
GO:0003887	DNA-directed DNA polymerase activity	molecular_function	0.4422	1	1	0	1
GO:0016247	channel regulator activity	molecular_function	0.44425	1	1	0	1
GO:0010033	response to organic substance	biological_process	0.44824	1	1	0	1
GO:0008237	metallopeptidase activity	molecular_function	0.45489	1	1	0	1
GO:0043648	dicarboxylic acid metabolic process	biological_process	0.45829	1	1	0	1
GO:0001076	transcription factor activity, RNA polymerase II transcription factor binding	molecular_function	0.46235	1	1	0	1
GO:0001104	RNA polymerase II transcription cofactor activity	molecular_function	0.46235	1	1	0	1
GO:0007276	gamete generation	biological_process	0.46584	1	1	0	1
GO:0034655	nucleobase-containing compound catabolic process	biological_process	0.46863	1	1	0	1
GO:0004888	transmembrane signaling receptor activity	molecular_function	0.47096	1	1	0	1
GO:0007155	cell adhesion	biological_process	0.47231	1	1	0	1
GO:0016592	mediator complex	cellular_component	0.47357	1	1	0	1
GO:0007166	cell surface receptor signaling pathway	biological_process	0.47799	1	1	0	1
GO:0006955	immune response	biological_process	0.47981	1	1	0	1
GO:0051287	NAD binding	molecular_function	0.4816	1	1	0	1
GO:0015631	tubulin binding	molecular_function	0.48705	1	1	0	1
GO:0045298	tubulin complex	cellular_component	0.48818	1	1	0	1
GO:0048609	multicellular organismal reproductive process	biological_process	0.4884	1	1	0	1
GO:0022610	biological adhesion	biological_process	0.49471	1	1	0	1
GO:0015291	secondary active transmembrane transporter activity	molecular_function	0.49535	1	1	0	1
GO:0071554	cell wall organization or biogenesis	biological_process	0.50183	1	1	0	1
GO:0032504	multicellular organism reproduction	biological_process	0.50646	1	1	0	1
GO:0006511	ubiquitin-dependent protein catabolic process	biological_process	0.50665	1	1	0	1
GO:0006261	DNA-dependent DNA replication	biological_process	0.5074	1	1	0	1
GO:0019941	modification-dependent protein catabolic process	biological_process	0.50972	1	1	0	1
GO:0043632	modification-dependent macromolecule catabolic process	biological_process	0.50972	1	1	0	1
GO:0032940	secretion by cell	biological_process	0.51816	1	1	0	1
GO:0046903	secretion	biological_process	0.52497	1	1	0	1
GO:0006357	regulation of transcription from RNA polymerase II promoter	biological_process	0.52498	1	1	0	1
GO:0042575	DNA polymerase complex	cellular_component	0.52715	1	1	0	1
GO:0051128	regulation of cellular component organization	biological_process	0.52754	1	1	0	1
GO:0004601	peroxidase activity	molecular_function	0.53208	1	1	0	1
GO:0006804	obsolete peroxidase reaction	biological_process	0.53208	1	1	0	1
GO:0050660	flavin adenine dinucleotide binding	molecular_function	0.5386	1	1	0	1
GO:0046700	heterocycle catabolic process	biological_process	0.54359	1	1	0	1
GO:0019953	sexual reproduction	biological_process	0.54756	1	1	0	1
GO:0044270	cellular nitrogen compound catabolic process	biological_process	0.54817	1	1	0	1
GO:0034061	DNA polymerase activity	molecular_function	0.55096	1	1	0	1
GO:0006914	autophagy	biological_process	0.55156	1	1	0	1
GO:0044702	single organism reproductive process	biological_process	0.55648	1	1	0	1
GO:0019031	viral envelope	cellular_component	0.55663	1	1	0	1
GO:0036338	viral membrane	cellular_component	0.55663	1	1	0	1
GO:0016684	oxidoreductase activity, acting on peroxide as acceptor	molecular_function	0.56104	1	1	0	1
GO:0051536	iron-sulfur cluster binding	molecular_function	0.56191	1	1	0	1
GO:0051540	metal cluster binding	molecular_function	0.56191	1	1	0	1
GO:0003712	transcription cofactor activity	molecular_function	0.56682	1	1	0	1
GO:0030154	cell differentiation	biological_process	0.56941	1	1	0	1
GO:0000989	transcription factor activity, transcription factor binding	molecular_function	0.57005	1	1	0	1
GO:0051603	proteolysis involved in cellular protein catabolic process	biological_process	0.57103	1	1	0	1
GO:0044257	cellular protein catabolic process	biological_process	0.57135	1	1	0	1
GO:0002376	immune system process	biological_process	0.57879	1	1	0	1
GO:0008194	UDP-glycosyltransferase activity	molecular_function	0.57932	1	1	0	1
GO:1901361	organic cyclic compound catabolic process	biological_process	0.58316	1	1	0	1
GO:0006979	response to oxidative stress	biological_process	0.5853	1	1	0	1
GO:0042364	water-soluble vitamin biosynthetic process	biological_process	0.58904	1	1	0	1
GO:0009110	vitamin biosynthetic process	biological_process	0.5908	1	1	0	1
GO:0016830	carbon-carbon lyase activity	molecular_function	0.5928	1	1	0	1
GO:0004519	endonuclease activity	molecular_function	0.59386	1	1	0	1
GO:0019439	aromatic compound catabolic process	biological_process	0.59463	1	1	0	1
GO:0040011	locomotion	biological_process	0.59752	1	1	0	1
GO:0098797	plasma membrane protein complex	cellular_component	0.60074	1	1	0	1
GO:0008134	transcription factor binding	molecular_function	0.60279	1	1	0	1
GO:0030163	protein catabolic process	biological_process	0.60292	1	1	0	1
GO:0004190	aspartic-type endopeptidase activity	molecular_function	0.61706	1	1	0	1
GO:0070001	aspartic-type peptidase activity	molecular_function	0.61706	1	1	0	1
GO:0038023	signaling receptor activity	molecular_function	0.61941	1	1	0	1
GO:0006397	mRNA processing	biological_process	0.62542	1	1	0	1
GO:0016209	antioxidant activity	molecular_function	0.63672	1	1	0	1
GO:0044703	multi-organism reproductive process	biological_process	0.65452	1	1	0	1
GO:0006366	transcription from RNA polymerase II promoter	biological_process	0.65871	1	1	0	1
GO:0042623	ATPase activity, coupled	molecular_function	0.65957	1	1	0	1
GO:0000988	transcription factor activity, protein binding	molecular_function	0.66521	1	1	0	1
GO:0004872	receptor activity	molecular_function	0.66574	1	1	0	1
GO:0016071	mRNA metabolic process	biological_process	0.66752	1	1	0	1
GO:0006767	water-soluble vitamin metabolic process	biological_process	0.66778	1	1	0	1
GO:0006766	vitamin metabolic process	biological_process	0.66921	1	1	0	1
GO:0006206	pyrimidine nucleobase metabolic process	biological_process	0.7025	1	1	0	1
GO:0022414	reproductive process	biological_process	0.71287	1	1	0	1
GO:0000003	reproduction	biological_process	0.72176	1	1	0	1
GO:0003678	DNA helicase activity	molecular_function	0.7276	1	1	0	1
GO:0008033	tRNA processing	biological_process	0.7307	1	1	0	1
GO:0044459	plasma membrane part	cellular_component	0.73097	1	1	0	1
GO:0072527	pyrimidine-containing compound metabolic process	biological_process	0.75613	1	1	0	1
GO:0007275	multicellular organismal development	biological_process	0.76945	1	1	0	1
GO:0004871	signal transducer activity	molecular_function	0.77303	1	1	0	1
GO:0004518	nuclease activity	molecular_function	0.78355	1	1	0	1
GO:0022804	active transmembrane transporter activity	molecular_function	0.79164	1	1	0	1
GO:0016874	ligase activity	molecular_function	0.79379	1	1	0	1
GO:0060089	molecular transducer activity	molecular_function	0.80046	1	1	0	1
GO:0034470	ncRNA processing	biological_process	0.81309	1	1	0	1
GO:1902582	single-organism intracellular transport	biological_process	0.81682	1	1	0	1
GO:0003779	actin binding	molecular_function	0.83072	1	1	0	1
GO:0006399	tRNA metabolic process	biological_process	0.86289	1	1	0	1
GO:0016758	transferase activity, transferring hexosyl groups	molecular_function	0.88748	1	1	0	1
GO:0006281	DNA repair	biological_process	0.89403	1	1	0	1
GO:0034660	ncRNA metabolic process	biological_process	0.90527	1	1	0	1
GO:0006974	cellular response to DNA damage stimulus	biological_process	0.9127	1	1	0	1
GO:0007010	cytoskeleton organization	biological_process	0.92301	1	1	0	1
GO:0033554	cellular response to stress	biological_process	0.9294	1	1	0	1
GO:0015031	protein transport	biological_process	0.96948	1	1	0	1
GO:0045184	establishment of protein localization	biological_process	0.97166	1	1	0	1
GO:0008104	protein localization	biological_process	0.97548	1	1	0	1
GO:0006996	organelle organization	biological_process	0.99445	1	1	0	1
GO:0004867	serine-type endopeptidase inhibitor activity	molecular_function	0.045697	1	2	2	0
GO:0004866	endopeptidase inhibitor activity	molecular_function	0.077176	1	2	2	0
GO:0061135	endopeptidase regulator activity	molecular_function	0.077176	1	2	2	0
GO:0030414	peptidase inhibitor activity	molecular_function	0.086391	1	2	2	0
GO:0061134	peptidase regulator activity	molecular_function	0.086391	1	2	2	0
GO:0009611	response to wounding	biological_process	0.091416	1	2	2	0
GO:0004197	cysteine-type endopeptidase activity	molecular_function	0.10957	1	2	2	0
GO:0005507	copper ion binding	molecular_function	0.1519	1	2	2	0
GO:0031975	envelope	cellular_component	0.49567	1	2	2	0
GO:0031090	organelle membrane	cellular_component	0.77958	1	2	2	0
GO:0046917	triphosphoribosyl-dephospho-CoA synthase activity	molecular_function	0.0083893	1	1	1	0
GO:0008108	UDP-glucose:hexose-1-phosphate uridylyltransferase activity	molecular_function	0.016661	1	1	1	0
GO:0004089	carbonate dehydratase activity	molecular_function	0.031673	1	1	1	0
GO:0009274	peptidoglycan-based cell wall	cellular_component	0.033569	1	1	1	0
GO:0009276	Gram-negative-bacterium-type cell wall	cellular_component	0.033569	1	1	1	0
GO:0016780	phosphotransferase activity, for other substituted phosphate groups	molecular_function	0.054305	1	1	1	0
GO:0005669	transcription factor TFIID complex	cellular_component	0.077258	1	1	1	0
GO:0006730	one-carbon metabolic process	biological_process	0.1041	1	1	1	0
GO:0030597	RNA glycosylase activity	molecular_function	0.11132	1	1	1	0
GO:0030598	rRNA N-glycosylase activity	molecular_function	0.11132	1	1	1	0
GO:0008544	epidermis development	biological_process	0.11876	1	1	1	0
GO:0015886	heme transport	biological_process	0.1329	1	1	1	0
GO:1901678	iron coordination entity transport	biological_process	0.1329	1	1	1	0
GO:0000276	mitochondrial proton-transporting ATP synthase complex, coupling factor F(o)	cellular_component	0.14331	1	1	1	0
GO:0030313	cell envelope	cellular_component	0.14807	1	1	1	0
GO:0051181	cofactor transport	biological_process	0.14978	1	1	1	0
GO:0017148	negative regulation of translation	biological_process	0.15357	1	1	1	0
GO:0034249	negative regulation of cellular amide metabolic process	biological_process	0.15357	1	1	1	0
GO:0016799	hydrolase activity, hydrolyzing N-glycosyl compounds	molecular_function	0.1844	1	1	1	0
GO:0006497	protein lipidation	biological_process	0.18903	1	1	1	0
GO:0006506	GPI anchor biosynthetic process	biological_process	0.18903	1	1	1	0
GO:0006661	phosphatidylinositol biosynthetic process	biological_process	0.19017	1	1	1	0
GO:0008137	NADH dehydrogenase (ubiquinone) activity	molecular_function	0.19085	1	1	1	0
GO:0050136	NADH dehydrogenase (quinone) activity	molecular_function	0.19085	1	1	1	0
GO:0090575	RNA polymerase II transcription factor complex	cellular_component	0.19315	1	1	1	0
GO:0042158	lipoprotein biosynthetic process	biological_process	0.19516	1	1	1	0
GO:0019684	photosynthesis, light reaction	biological_process	0.1958	1	1	1	0
GO:0006120	mitochondrial electron transport, NADH to ubiquinone	biological_process	0.20148	1	1	1	0
GO:0045263	proton-transporting ATP synthase complex, coupling factor F(o)	cellular_component	0.20348	1	1	1	0
GO:0044798	nuclear transcription factor complex	cellular_component	0.20396	1	1	1	0
GO:0019748	secondary metabolic process	biological_process	0.20784	1	1	1	0
GO:0046474	glycerophospholipid biosynthetic process	biological_process	0.20962	1	1	1	0
GO:0003954	NADH dehydrogenase activity	molecular_function	0.21292	1	1	1	0
GO:0005753	mitochondrial proton-transporting ATP synthase complex	cellular_component	0.22264	1	1	1	0
GO:0006743	ubiquinone metabolic process	biological_process	0.22382	1	1	1	0
GO:0006744	ubiquinone biosynthetic process	biological_process	0.22382	1	1	1	0
GO:0017004	cytochrome complex assembly	biological_process	0.23774	1	1	1	0
GO:1901661	quinone metabolic process	biological_process	0.24901	1	1	1	0
GO:1901663	quinone biosynthetic process	biological_process	0.24901	1	1	1	0
GO:0016655	oxidoreductase activity, acting on NAD(P)H, quinone or similar compound as acceptor	molecular_function	0.25691	1	1	1	0
GO:0042181	ketone biosynthetic process	biological_process	0.25759	1	1	1	0
GO:0045017	glycerolipid biosynthetic process	biological_process	0.27911	1	1	1	0
GO:0042180	cellular ketone metabolic process	biological_process	0.28082	1	1	1	0
GO:0032269	negative regulation of cellular protein metabolic process	biological_process	0.28125	1	1	1	0
GO:0051248	negative regulation of protein metabolic process	biological_process	0.28125	1	1	1	0
GO:0006505	GPI anchor metabolic process	biological_process	0.28304	1	1	1	0
GO:0006012	galactose metabolic process	biological_process	0.28584	1	1	1	0
GO:0016591	DNA-directed RNA polymerase II, holoenzyme	cellular_component	0.30984	1	1	1	0
GO:0015985	energy coupled proton transport, down electrochemical gradient	biological_process	0.31621	1	1	1	0
GO:0015986	ATP synthesis coupled proton transport	biological_process	0.31621	1	1	1	0
GO:0010558	negative regulation of macromolecule biosynthetic process	biological_process	0.32066	1	1	1	0
GO:0031327	negative regulation of cellular biosynthetic process	biological_process	0.32066	1	1	1	0
GO:2000113	negative regulation of cellular macromolecule biosynthetic process	biological_process	0.32066	1	1	1	0
GO:0051172	negative regulation of nitrogen compound metabolic process	biological_process	0.32164	1	1	1	0
GO:0042157	lipoprotein metabolic process	biological_process	0.32482	1	1	1	0
GO:0009890	negative regulation of biosynthetic process	biological_process	0.32607	1	1	1	0
GO:0009247	glycolipid biosynthetic process	biological_process	0.32771	1	1	1	0
GO:0046467	membrane lipid biosynthetic process	biological_process	0.32844	1	1	1	0
GO:0045259	proton-transporting ATP synthase complex	cellular_component	0.33512	1	1	1	0
GO:0008654	phospholipid biosynthetic process	biological_process	0.35287	1	1	1	0
GO:0000428	DNA-directed RNA polymerase complex	cellular_component	0.35297	1	1	1	0
GO:0055029	nuclear DNA-directed RNA polymerase complex	cellular_component	0.35297	1	1	1	0
GO:0005618	cell wall	cellular_component	0.37354	1	1	1	0
GO:0006754	ATP biosynthetic process	biological_process	0.37418	1	1	1	0
GO:0010629	negative regulation of gene expression	biological_process	0.37524	1	1	1	0
GO:0033177	proton-transporting two-sector ATPase complex, proton-transporting domain	cellular_component	0.38151	1	1	1	0
GO:0016836	hydro-lyase activity	molecular_function	0.38742	1	1	1	0
GO:0046488	phosphatidylinositol metabolic process	biological_process	0.38924	1	1	1	0
GO:0098800	inner mitochondrial membrane protein complex	cellular_component	0.39165	1	1	1	0
GO:0009145	purine nucleoside triphosphate biosynthetic process	biological_process	0.40193	1	1	1	0
GO:0009206	purine ribonucleoside triphosphate biosynthetic process	biological_process	0.40193	1	1	1	0
GO:0009201	ribonucleoside triphosphate biosynthetic process	biological_process	0.4037	1	1	1	0
GO:0009142	nucleoside triphosphate biosynthetic process	biological_process	0.40421	1	1	1	0
GO:0006814	sodium ion transport	biological_process	0.41669	1	1	1	0
GO:0006650	glycerophospholipid metabolic process	biological_process	0.42267	1	1	1	0
GO:0009127	purine nucleoside monophosphate biosynthetic process	biological_process	0.42322	1	1	1	0
GO:0009168	purine ribonucleoside monophosphate biosynthetic process	biological_process	0.42322	1	1	1	0
GO:0042775	mitochondrial ATP synthesis coupled electron transport	biological_process	0.4241	1	1	1	0
GO:0031324	negative regulation of cellular metabolic process	biological_process	0.4252	1	1	1	0
GO:0004497	monooxygenase activity	molecular_function	0.43318	1	1	1	0
GO:0042773	ATP synthesis coupled electron transport	biological_process	0.44151	1	1	1	0
GO:0042802	identical protein binding	molecular_function	0.44196	1	1	1	0
GO:0016651	oxidoreductase activity, acting on NAD(P)H	molecular_function	0.44864	1	1	1	0
GO:0009156	ribonucleoside monophosphate biosynthetic process	biological_process	0.44988	1	1	1	0
GO:0009124	nucleoside monophosphate biosynthetic process	biological_process	0.47171	1	1	1	0
GO:0022904	respiratory electron transport chain	biological_process	0.47996	1	1	1	0
GO:0010605	negative regulation of macromolecule metabolic process	biological_process	0.48639	1	1	1	0
GO:0098798	mitochondrial protein complex	cellular_component	0.48724	1	1	1	0
GO:0042451	purine nucleoside biosynthetic process	biological_process	0.48737	1	1	1	0
GO:0046129	purine ribonucleoside biosynthetic process	biological_process	0.48737	1	1	1	0
GO:0009163	nucleoside biosynthetic process	biological_process	0.50691	1	1	1	0
GO:0042455	ribonucleoside biosynthetic process	biological_process	0.50691	1	1	1	0
GO:0006664	glycolipid metabolic process	biological_process	0.50781	1	1	1	0
GO:0005743	mitochondrial inner membrane	cellular_component	0.50782	1	1	1	0
GO:0044455	mitochondrial membrane part	cellular_component	0.50933	1	1	1	0
GO:0009152	purine ribonucleotide biosynthetic process	biological_process	0.5129	1	1	1	0
GO:0006643	membrane lipid metabolic process	biological_process	0.52161	1	1	1	0
GO:0019866	organelle inner membrane	cellular_component	0.52178	1	1	1	0
GO:0006164	purine nucleotide biosynthetic process	biological_process	0.52613	1	1	1	0
GO:0016835	carbon-oxygen lyase activity	molecular_function	0.52705	1	1	1	0
GO:1902600	hydrogen ion transmembrane transport	biological_process	0.53487	1	1	1	0
GO:1901659	glycosyl compound biosynthetic process	biological_process	0.53488	1	1	1	0
GO:0009260	ribonucleotide biosynthetic process	biological_process	0.53502	1	1	1	0
GO:0046390	ribose phosphate biosynthetic process	biological_process	0.53502	1	1	1	0
GO:1903509	liposaccharide metabolic process	biological_process	0.54379	1	1	1	0
GO:0016469	proton-transporting two-sector ATPase complex	cellular_component	0.5467	1	1	1	0
GO:0009892	negative regulation of metabolic process	biological_process	0.55332	1	1	1	0
GO:0072522	purine-containing compound biosynthetic process	biological_process	0.56225	1	1	1	0
GO:0030880	RNA polymerase complex	cellular_component	0.56786	1	1	1	0
GO:0022900	electron transport chain	biological_process	0.57335	1	1	1	0
GO:0006644	phospholipid metabolic process	biological_process	0.57841	1	1	1	0
GO:0006417	regulation of translation	biological_process	0.58843	1	1	1	0
GO:0034248	regulation of cellular amide metabolic process	biological_process	0.58843	1	1	1	0
GO:0010608	posttranscriptional regulation of gene expression	biological_process	0.59936	1	1	1	0
GO:0048523	negative regulation of cellular process	biological_process	0.6167	1	1	1	0
GO:0006119	oxidative phosphorylation	biological_process	0.63472	1	1	1	0
GO:0005789	endoplasmic reticulum membrane	cellular_component	0.63711	1	1	1	0
GO:0042175	nuclear outer membrane-endoplasmic reticulum membrane network	cellular_component	0.64174	1	1	1	0
GO:0046486	glycerolipid metabolic process	biological_process	0.66192	1	1	1	0
GO:0006733	oxidoreduction coenzyme metabolic process	biological_process	0.67424	1	1	1	0
GO:0031966	mitochondrial membrane	cellular_component	0.68015	1	1	1	0
GO:0043623	cellular protein complex assembly	biological_process	0.68017	1	1	1	0
GO:0044432	endoplasmic reticulum part	cellular_component	0.68343	1	1	1	0
GO:0045333	cellular respiration	biological_process	0.69179	1	1	1	0
GO:0005740	mitochondrial envelope	cellular_component	0.70794	1	1	1	0
GO:0098662	inorganic cation transmembrane transport	biological_process	0.71167	1	1	1	0
GO:0015980	energy derivation by oxidation of organic compounds	biological_process	0.71208	1	1	1	0
GO:0098655	cation transmembrane transport	biological_process	0.71243	1	1	1	0
GO:0098660	inorganic ion transmembrane transport	biological_process	0.71331	1	1	1	0
GO:0009108	coenzyme biosynthetic process	biological_process	0.71678	1	1	1	0
GO:0048519	negative regulation of biological process	biological_process	0.73476	1	1	1	0
GO:0044429	mitochondrial part	cellular_component	0.74401	1	1	1	0
GO:0034622	cellular macromolecular complex assembly	biological_process	0.74463	1	1	1	0
GO:0015078	hydrogen ion transmembrane transporter activity	molecular_function	0.75056	1	1	1	0
GO:0034220	ion transmembrane transport	biological_process	0.77249	1	1	1	0
GO:0031967	organelle envelope	cellular_component	0.77922	1	1	1	0
GO:0006461	protein complex assembly	biological_process	0.80069	1	1	1	0
GO:0070271	protein complex biogenesis	biological_process	0.80211	1	1	1	0
GO:0006818	hydrogen transport	biological_process	0.80494	1	1	1	0
GO:0015992	proton transport	biological_process	0.80494	1	1	1	0
GO:0005783	endoplasmic reticulum	cellular_component	0.80778	1	1	1	0
GO:0051188	cofactor biosynthetic process	biological_process	0.81492	1	1	1	0
GO:0065003	macromolecular complex assembly	biological_process	0.81999	1	1	1	0
GO:0008168	methyltransferase activity	molecular_function	0.85501	1	1	1	0
GO:0046034	ATP metabolic process	biological_process	0.86181	1	1	1	0
GO:0016741	transferase activity, transferring one-carbon groups	molecular_function	0.86636	1	1	1	0
GO:0009144	purine nucleoside triphosphate metabolic process	biological_process	0.86919	1	1	1	0
GO:0009205	purine ribonucleoside triphosphate metabolic process	biological_process	0.86919	1	1	1	0
GO:0009199	ribonucleoside triphosphate metabolic process	biological_process	0.86958	1	1	1	0
GO:0009126	purine nucleoside monophosphate metabolic process	biological_process	0.87203	1	1	1	0
GO:0009167	purine ribonucleoside monophosphate metabolic process	biological_process	0.87203	1	1	1	0
GO:0009141	nucleoside triphosphate metabolic process	biological_process	0.87396	1	1	1	0
GO:0098588	bounding membrane of organelle	cellular_component	0.87538	1	1	1	0
GO:0009161	ribonucleoside monophosphate metabolic process	biological_process	0.87801	1	1	1	0
GO:0009123	nucleoside monophosphate metabolic process	biological_process	0.88301	1	1	1	0
GO:0006732	coenzyme metabolic process	biological_process	0.89604	1	1	1	0
GO:0015077	monovalent inorganic cation transmembrane transporter activity	molecular_function	0.89635	1	1	1	0
GO:0009150	purine ribonucleotide metabolic process	biological_process	0.89937	1	1	1	0
GO:0042278	purine nucleoside metabolic process	biological_process	0.90199	1	1	1	0
GO:0046128	purine ribonucleoside metabolic process	biological_process	0.90199	1	1	1	0
GO:0006163	purine nucleotide metabolic process	biological_process	0.90214	1	1	1	0
GO:0009259	ribonucleotide metabolic process	biological_process	0.904	1	1	1	0
GO:0009119	ribonucleoside metabolic process	biological_process	0.90666	1	1	1	0
GO:0005525	GTP binding	molecular_function	0.91205	1	1	1	0
GO:0032561	guanyl ribonucleotide binding	molecular_function	0.91556	1	1	1	0
GO:0006091	generation of precursor metabolites and energy	biological_process	0.91865	1	1	1	0
GO:0009116	nucleoside metabolic process	biological_process	0.91879	1	1	1	0
GO:0019001	guanyl nucleotide binding	molecular_function	0.91982	1	1	1	0
GO:1901657	glycosyl compound metabolic process	biological_process	0.92285	1	1	1	0
GO:0019693	ribose phosphate metabolic process	biological_process	0.92809	1	1	1	0
GO:0030001	metal ion transport	biological_process	0.93459	1	1	1	0
GO:0015672	monovalent inorganic cation transport	biological_process	0.93513	1	1	1	0
GO:0051186	cofactor metabolic process	biological_process	0.94252	1	1	1	0
GO:0022890	inorganic cation transmembrane transporter activity	molecular_function	0.95839	1	1	1	0
GO:0008324	cation transmembrane transporter activity	molecular_function	0.96758	1	1	1	0
GO:0015075	ion transmembrane transporter activity	molecular_function	0.98688	1	1	1	0
GO:0006812	cation transport	biological_process	0.98944	1	1	1	0
GO:0022891	substrate-specific transmembrane transporter activity	molecular_function	0.9901	1	1	1	0
GO:0022892	substrate-specific transporter activity	molecular_function	0.99324	1	1	1	0
GO:0006811	ion transport	biological_process	0.99736	1	1	1	0
Table S3 description: GO terms detail including upregulated and downregulated gene in three comparison groups (BT2_5 vs CK, BT43 vs BT2_5 and BT43 vs CK).

## Sheet: BT43vsBT2_5
GO ID	Description	Term_type	Over_represented_pValue	Corrected_pValue	DEG_item	Up gene	Down gene
GO:0008152	metabolic process	biological_process	1.3683e-11	8.15e-09	833	414	419
GO:0003824	catalytic activity	molecular_function	1.8424e-19	4.0239e-16	774	385	389
GO:0009987	cellular process	biological_process	0.99884	1	646	322	324
GO:0044699	single-organism process	biological_process	0.00054349	0.042392	555	306	249
GO:0005488	binding	molecular_function	1	1	682	294	388
GO:0071704	organic substance metabolic process	biological_process	0.40181	1	587	277	310
GO:0044238	primary metabolic process	biological_process	0.57932	1	555	255	300
GO:0044237	cellular metabolic process	biological_process	0.99949	1	473	224	249
GO:0044710	single-organism metabolic process	biological_process	8.6153e-06	0.001065	357	201	156
GO:0044763	single-organism cellular process	biological_process	0.8136	1	347	200	147
GO:0043170	macromolecule metabolic process	biological_process	0.91538	1	427	195	232
GO:1901363	heterocyclic compound binding	molecular_function	0.67954	1	433	190	243
GO:0097159	organic cyclic compound binding	molecular_function	0.6806	1	433	190	243
GO:0044260	cellular macromolecule metabolic process	biological_process	0.97741	1	375	169	206
GO:0043167	ion binding	molecular_function	0.99369	1	340	166	174
GO:0006807	nitrogen compound metabolic process	biological_process	0.97795	1	323	159	164
GO:0016787	hydrolase activity	molecular_function	1.2043e-07	2.0765e-05	274	138	136
GO:0016020	membrane	cellular_component	0.70528	1	248	135	113
GO:0009058	biosynthetic process	biological_process	0.67655	1	267	127	140
GO:0034641	cellular nitrogen compound metabolic process	biological_process	0.99925	1	270	125	145
GO:0016740	transferase activity	molecular_function	0.0073377	0.39733	284	123	161
GO:1901360	organic cyclic compound metabolic process	biological_process	0.92902	1	269	121	148
GO:1901576	organic substance biosynthetic process	biological_process	0.75944	1	255	118	137
GO:0006725	cellular aromatic compound metabolic process	biological_process	0.91551	1	262	118	144
GO:0046483	heterocycle metabolic process	biological_process	0.9623	1	257	117	140
GO:0005623	cell	cellular_component	0.99987	1	303	114	189
GO:0044464	cell part	cellular_component	0.99987	1	303	114	189
GO:0044249	cellular biosynthetic process	biological_process	0.74751	1	244	112	132
GO:0055114	oxidation-reduction process	biological_process	3.5542e-14	3.3267e-11	204	111	93
GO:0016491	oxidoreductase activity	molecular_function	2.0129e-14	2.1981e-11	202	108	94
GO:0005622	intracellular	cellular_component	0.99985	1	273	107	166
GO:0051179	localization	biological_process	0.29274	1	178	105	73
GO:0051234	establishment of localization	biological_process	0.26122	1	175	104	71
GO:0006810	transport	biological_process	0.26707	1	174	104	70
GO:0006139	nucleobase-containing compound metabolic process	biological_process	0.95795	1	236	103	133
GO:0044424	intracellular part	cellular_component	0.99991	1	264	102	162
GO:0065007	biological regulation	biological_process	0.90763	1	203	96	107
GO:0050896	response to stimulus	biological_process	0.074407	1	167	91	76
GO:0043169	cation binding	molecular_function	0.17935	1	172	91	81
GO:0044765	single-organism transport	biological_process	0.061907	1	135	90	45
GO:1902578	single-organism localization	biological_process	0.072923	1	136	90	46
GO:0050789	regulation of biological process	biological_process	0.89009	1	189	89	100
GO:0034645	cellular macromolecule biosynthetic process	biological_process	0.39004	1	203	87	116
GO:0009059	macromolecule biosynthetic process	biological_process	0.44868	1	203	87	116
GO:0050794	regulation of cellular process	biological_process	0.86307	1	181	86	95
GO:0046872	metal ion binding	molecular_function	0.24311	1	166	85	81
GO:0090304	nucleic acid metabolic process	biological_process	0.94993	1	197	84	113
GO:0019538	protein metabolic process	biological_process	0.9986	1	196	84	112
GO:0043168	anion binding	molecular_function	0.99991	1	183	84	99
GO:0036094	small molecule binding	molecular_function	0.99999	1	182	80	102
GO:0097367	carbohydrate derivative binding	molecular_function	0.99957	1	172	78	94
GO:0044271	cellular nitrogen compound biosynthetic process	biological_process	0.96647	1	167	77	90
GO:0000166	nucleotide binding	molecular_function	0.99999	1	177	77	100
GO:1901265	nucleoside phosphate binding	molecular_function	0.99999	1	177	77	100
GO:1901564	organonitrogen compound metabolic process	biological_process	0.99912	1	124	75	49
GO:0032991	macromolecular complex	cellular_component	0.99634	1	184	73	111
GO:0032553	ribonucleotide binding	molecular_function	0.99988	1	165	72	93
GO:0044425	membrane part	cellular_component	0.97742	1	134	71	63
GO:0001882	nucleoside binding	molecular_function	0.99974	1	165	71	94
GO:0032555	purine ribonucleotide binding	molecular_function	0.99981	1	164	71	93
GO:0017076	purine nucleotide binding	molecular_function	0.99987	1	164	71	93
GO:1901362	organic cyclic compound biosynthetic process	biological_process	0.47967	1	155	70	85
GO:0043234	protein complex	cellular_component	0.77457	1	172	70	102
GO:0043229	intracellular organelle	cellular_component	0.9712	1	206	70	136
GO:0043226	organelle	cellular_component	0.97885	1	206	70	136
GO:0001883	purine nucleoside binding	molecular_function	0.99984	1	163	70	93
GO:0032550	purine ribonucleoside binding	molecular_function	0.99984	1	163	70	93
GO:0032549	ribonucleoside binding	molecular_function	0.99985	1	163	70	93
GO:0035639	purine ribonucleoside triphosphate binding	molecular_function	0.95995	1	161	69	92
GO:0031224	intrinsic component of membrane	cellular_component	0.46398	1	123	68	55
GO:0016021	integral component of membrane	cellular_component	0.49987	1	120	68	52
GO:0032559	adenyl ribonucleotide binding	molecular_function	0.99944	1	157	68	89
GO:0030554	adenyl nucleotide binding	molecular_function	0.99958	1	157	68	89
GO:0005524	ATP binding	molecular_function	0.90417	1	155	67	88
GO:0010467	gene expression	biological_process	0.99864	1	154	66	88
GO:0019438	aromatic compound biosynthetic process	biological_process	0.48978	1	146	65	81
GO:0018130	heterocycle biosynthetic process	biological_process	0.56427	1	147	65	82
GO:0003676	nucleic acid binding	molecular_function	0.88301	1	186	65	121
GO:0044281	small molecule metabolic process	biological_process	0.81965	1	117	64	53
GO:0005215	transporter activity	molecular_function	0.15563	1	90	63	27
GO:0005515	protein binding	molecular_function	1	1	189	63	126
GO:0016070	RNA metabolic process	biological_process	0.91542	1	144	62	82
GO:0055085	transmembrane transport	biological_process	0.00033536	0.02817	77	61	16
GO:0022857	transmembrane transporter activity	molecular_function	0.079088	1	76	60	16
GO:0019222	regulation of metabolic process	biological_process	0.66031	1	123	59	64
GO:0005975	carbohydrate metabolic process	biological_process	1.1537e-11	7.5589e-09	122	58	64
GO:0080090	regulation of primary metabolic process	biological_process	0.52349	1	118	57	61
GO:0031323	regulation of cellular metabolic process	biological_process	0.55348	1	119	57	62
GO:0060255	regulation of macromolecule metabolic process	biological_process	0.58078	1	118	57	61
GO:0051171	regulation of nitrogen compound metabolic process	biological_process	0.46772	1	114	56	58
GO:0016798	hydrolase activity, acting on glycosyl bonds	molecular_function	1.4155e-25	4.6372e-22	102	55	47
GO:2000112	regulation of cellular macromolecule biosynthetic process	biological_process	0.33963	1	111	55	56
GO:0010556	regulation of macromolecule biosynthetic process	biological_process	0.34484	1	111	55	56
GO:0031326	regulation of cellular biosynthetic process	biological_process	0.34758	1	111	55	56
GO:0009889	regulation of biosynthetic process	biological_process	0.35162	1	111	55	56
GO:0043231	intracellular membrane-bounded organelle	cellular_component	0.78823	1	156	55	101
GO:0043227	membrane-bounded organelle	cellular_component	0.7915	1	156	55	101
GO:0046914	transition metal ion binding	molecular_function	0.16445	1	118	54	64
GO:0010468	regulation of gene expression	biological_process	0.48744	1	109	54	55
GO:0034654	nucleobase-containing compound biosynthetic process	biological_process	0.49387	1	130	54	76
GO:0006796	phosphate-containing compound metabolic process	biological_process	0.91994	1	136	54	82
GO:0006793	phosphorus metabolic process	biological_process	0.9341	1	136	54	82
GO:0006950	response to stress	biological_process	0.00030055	0.025911	99	53	46
GO:0032774	RNA biosynthetic process	biological_process	0.23617	1	126	53	73
GO:0006351	transcription, DNA-templated	biological_process	0.23931	1	125	53	72
GO:0097659	nucleic acid-templated transcription	biological_process	0.23931	1	125	53	72
GO:0019219	regulation of nucleobase-containing compound metabolic process	biological_process	0.38737	1	107	53	54
GO:0004553	hydrolase activity, hydrolyzing O-glycosyl compounds	molecular_function	6.6493e-27	4.3566e-23	98	52	46
GO:0051252	regulation of RNA metabolic process	biological_process	0.4237	1	105	52	53
GO:0006355	regulation of transcription, DNA-templated	biological_process	0.30381	1	102	51	51
GO:1903506	regulation of nucleic acid-templated transcription	biological_process	0.30381	1	102	51	51
GO:2001141	regulation of RNA biosynthetic process	biological_process	0.30903	1	102	51	51
GO:0016772	transferase activity, transferring phosphorus-containing groups	molecular_function	0.99289	1	122	51	71
GO:0044267	cellular protein metabolic process	biological_process	1	1	133	50	83
GO:0044711	single-organism biosynthetic process	biological_process	0.25032	1	85	49	36
GO:0046906	tetrapyrrole binding	molecular_function	1.555e-17	2.5471e-14	87	48	39
GO:0020037	heme binding	molecular_function	2.1177e-17	2.775e-14	86	47	39
GO:0043412	macromolecule modification	biological_process	0.99229	1	116	45	71
GO:0006811	ion transport	biological_process	0.2164	1	68	44	24
GO:0003677	DNA binding	molecular_function	0.012129	0.57586	145	42	103
GO:0016310	phosphorylation	biological_process	0.84527	1	108	42	66
GO:0016301	kinase activity	molecular_function	0.90539	1	102	42	60
GO:0006464	cellular protein modification process	biological_process	0.96211	1	110	42	68
GO:0036211	protein modification process	biological_process	0.96211	1	110	42	68
GO:0005737	cytoplasm	cellular_component	1	1	95	42	53
GO:0005506	iron ion binding	molecular_function	7.314e-11	3.423e-08	63	41	22
GO:0019752	carboxylic acid metabolic process	biological_process	0.83972	1	63	40	23
GO:0043436	oxoacid metabolic process	biological_process	0.84731	1	64	40	24
GO:0006082	organic acid metabolic process	biological_process	0.85087	1	64	40	24
GO:1901575	organic substance catabolic process	biological_process	0.12661	1	47	39	8
GO:0009056	catabolic process	biological_process	0.39297	1	50	39	11
GO:0044446	intracellular organelle part	cellular_component	0.72985	1	112	38	74
GO:0044422	organelle part	cellular_component	0.74901	1	112	38	74
GO:0016773	phosphotransferase activity, alcohol group as acceptor	molecular_function	0.94664	1	96	38	58
GO:0044444	cytoplasmic part	cellular_component	0.99995	1	83	38	45
GO:1901135	carbohydrate derivative metabolic process	biological_process	0.17868	1	60	37	23
GO:0016705	oxidoreductase activity, acting on paired donors, with incorporation or reduction of molecular oxygen	molecular_function	1.4049e-08	2.6966e-06	60	36	24
GO:0004672	protein kinase activity	molecular_function	0.81329	1	91	35	56
GO:0006468	protein phosphorylation	biological_process	0.55221	1	93	34	59
GO:0044248	cellular catabolic process	biological_process	0.16201	1	43	33	10
GO:0051716	cellular response to stimulus	biological_process	0.99982	1	66	33	33
GO:0022891	substrate-specific transmembrane transporter activity	molecular_function	0.78972	1	43	32	11
GO:0022892	substrate-specific transporter activity	molecular_function	0.85675	1	45	32	13
GO:0006812	cation transport	biological_process	0.26269	1	52	31	21
GO:0006520	cellular amino acid metabolic process	biological_process	0.60855	1	48	31	17
GO:0015075	ion transmembrane transporter activity	molecular_function	0.7557	1	41	31	10
GO:0016757	transferase activity, transferring glycosyl groups	molecular_function	4.9847e-09	1.1262e-06	65	29	36
GO:0005576	extracellular region	cellular_component	0.2067	1	57	28	29
GO:0016462	pyrophosphatase activity	molecular_function	0.49839	1	57	28	29
GO:0005634	nucleus	cellular_component	0.52936	1	101	28	73
GO:0006629	lipid metabolic process	biological_process	0.53967	1	44	28	16
GO:0016818	hydrolase activity, acting on acid anhydrides, in phosphorus-containing anhydrides	molecular_function	0.63062	1	57	28	29
GO:0016817	hydrolase activity, acting on acid anhydrides	molecular_function	0.73491	1	61	28	33
GO:0051704	multi-organism process	biological_process	0.93784	1	61	28	33
GO:0016758	transferase activity, transferring hexosyl groups	molecular_function	1.4174e-10	5.4743e-08	58	27	31
GO:0016746	transferase activity, transferring acyl groups	molecular_function	0.0002501	0.022759	48	27	21
GO:0009057	macromolecule catabolic process	biological_process	0.0045833	0.29155	34	27	7
GO:0017111	nucleoside-triphosphatase activity	molecular_function	0.47563	1	56	27	29
GO:0007154	cell communication	biological_process	0.99711	1	53	27	26
GO:1901566	organonitrogen compound biosynthetic process	biological_process	0.99996	1	52	27	25
GO:0016747	transferase activity, transferring acyl groups other than amino-acyl groups	molecular_function	2.314e-05	0.0024855	44	26	18
GO:0005667	transcription factor complex	cellular_component	0.01864	0.75387	64	26	38
GO:0044723	single-organism carbohydrate metabolic process	biological_process	0.083565	1	45	26	19
GO:1901605	alpha-amino acid metabolic process	biological_process	0.57701	1	41	26	15
GO:0006259	DNA metabolic process	biological_process	0.80255	1	72	26	46
GO:0044700	single organism signaling	biological_process	0.99517	1	50	26	24
GO:0023052	signaling	biological_process	0.99529	1	50	26	24
GO:0001071	nucleic acid binding transcription factor activity	molecular_function	0.013127	0.60998	52	25	27
GO:0003700	transcription factor activity, sequence-specific DNA binding	molecular_function	0.013127	0.60998	52	25	27
GO:0016887	ATPase activity	molecular_function	0.18731	1	38	25	13
GO:0007165	signal transduction	biological_process	0.99646	1	49	25	24
GO:0071840	cellular component organization or biogenesis	biological_process	1	1	75	25	50
GO:0044283	small molecule biosynthetic process	biological_process	0.28295	1	35	24	11
GO:0008233	peptidase activity	molecular_function	0.49364	1	53	24	29
GO:0030001	metal ion transport	biological_process	0.024106	0.91827	40	23	17
GO:0008610	lipid biosynthetic process	biological_process	0.1003	1	32	23	9
GO:0016788	hydrolase activity, acting on ester bonds	molecular_function	0.5775	1	44	23	21
GO:0008324	cation transmembrane transporter activity	molecular_function	0.70377	1	33	23	10
GO:0055086	nucleobase-containing small molecule metabolic process	biological_process	0.8568	1	48	23	25
GO:0006508	proteolysis	biological_process	0.6592	1	50	22	28
GO:0044264	cellular polysaccharide metabolic process	biological_process	1.0817e-09	3.0814e-07	42	21	21
GO:0005976	polysaccharide metabolic process	biological_process	2.0636e-09	5.4082e-07	43	21	22
GO:0044262	cellular carbohydrate metabolic process	biological_process	1.1486e-05	0.0013683	43	21	22
GO:1901565	organonitrogen compound catabolic process	biological_process	0.0024154	0.17017	21	21	0
GO:0006952	defense response	biological_process	0.0042748	0.27815	32	21	11
GO:0042221	response to chemical	biological_process	0.070937	1	28	21	7
GO:0016053	organic acid biosynthetic process	biological_process	0.15162	1	29	21	8
GO:0046394	carboxylic acid biosynthetic process	biological_process	0.15162	1	29	21	8
GO:0070011	peptidase activity, acting on L-amino acid peptides	molecular_function	0.55303	1	48	21	27
GO:1902494	catalytic complex	cellular_component	0.86938	1	54	21	33
GO:0022804	active transmembrane transporter activity	molecular_function	0.017468	0.73695	26	20	6
GO:0022890	inorganic cation transmembrane transporter activity	molecular_function	0.79185	1	29	20	9
GO:0043232	intracellular non-membrane-bounded organelle	cellular_component	0.99576	1	72	20	52
GO:0043228	non-membrane-bounded organelle	cellular_component	0.99679	1	72	20	52
GO:0016043	cellular component organization	biological_process	0.9986	1	60	20	40
GO:0006073	cellular glucan metabolic process	biological_process	3.0681e-09	7.3044e-07	39	19	20
GO:0044042	glucan metabolic process	biological_process	3.0681e-09	7.3044e-07	39	19	20
GO:0009311	oligosaccharide metabolic process	biological_process	2.0228e-05	0.0022464	33	19	14
GO:0098772	molecular function regulator	molecular_function	0.01913	0.75962	39	19	20
GO:0048037	cofactor binding	molecular_function	0.40705	1	34	19	15
GO:0044255	cellular lipid metabolic process	biological_process	0.9028	1	25	19	6
GO:0071702	organic substance transport	biological_process	0.97987	1	39	19	20
GO:0005985	sucrose metabolic process	biological_process	4.657e-07	7.488e-05	32	18	14
GO:0005982	starch metabolic process	biological_process	4.6857e-07	7.488e-05	32	18	14
GO:0005984	disaccharide metabolic process	biological_process	5.3164e-06	0.00066987	32	18	14
GO:0009607	response to biotic stimulus	biological_process	0.00036448	0.030229	25	18	7
GO:0006022	aminoglycan metabolic process	biological_process	1.5092e-06	0.00021497	20	17	3
GO:0034220	ion transmembrane transport	biological_process	0.10355	1	21	17	4
GO:0015672	monovalent inorganic cation transport	biological_process	0.63296	1	27	17	10
GO:0019637	organophosphate metabolic process	biological_process	0.95129	1	38	17	21
GO:0006030	chitin metabolic process	biological_process	1.9921e-10	6.8695e-08	16	16	0
GO:1901071	glucosamine-containing compound metabolic process	biological_process	1.9921e-10	6.8695e-08	16	16	0
GO:0006040	amino sugar metabolic process	biological_process	1.4405e-08	2.6966e-06	16	16	0
GO:0046873	metal ion transmembrane transporter activity	molecular_function	0.28658	1	22	16	6
GO:0043603	cellular amide metabolic process	biological_process	0.99996	1	29	16	13
GO:0044036	cell wall macromolecule metabolic process	biological_process	1.4993e-08	2.7287e-06	18	15	3
GO:0071554	cell wall organization or biogenesis	biological_process	5.5518e-07	8.6607e-05	24	15	9
GO:0043565	sequence-specific DNA binding	molecular_function	0.0010108	0.074415	33	15	18
GO:0030234	enzyme regulator activity	molecular_function	0.014436	0.65599	30	15	15
GO:0015077	monovalent inorganic cation transmembrane transporter activity	molecular_function	0.72903	1	21	15	6
GO:0032561	guanyl ribonucleotide binding	molecular_function	0.74866	1	23	15	8
GO:0019001	guanyl nucleotide binding	molecular_function	0.77964	1	23	15	8
GO:0043604	amide biosynthetic process	biological_process	0.99988	1	27	15	12
GO:0004568	chitinase activity	molecular_function	9.0608e-12	6.5963e-09	14	14	0
GO:0016998	cell wall macromolecule catabolic process	biological_process	5.5377e-11	3.0236e-08	15	14	1
GO:0006032	chitin catabolic process	biological_process	6.536e-10	1.9465e-07	14	14	0
GO:0046348	amino sugar catabolic process	biological_process	6.536e-10	1.9465e-07	14	14	0
GO:1901072	glucosamine-containing compound catabolic process	biological_process	6.536e-10	1.9465e-07	14	14	0
GO:0006026	aminoglycan catabolic process	biological_process	6.3067e-07	9.6096e-05	14	14	0
GO:1901136	carbohydrate derivative catabolic process	biological_process	3.9294e-05	0.0040866	14	14	0
GO:0004857	enzyme inhibitor activity	molecular_function	0.001079	0.078552	22	14	8
GO:0016051	carbohydrate biosynthetic process	biological_process	0.018556	0.75387	26	14	12
GO:0006753	nucleoside phosphate metabolic process	biological_process	0.59456	1	34	14	20
GO:0009117	nucleotide metabolic process	biological_process	0.69403	1	32	14	18
GO:0044428	nuclear part	cellular_component	0.71196	1	40	14	26
GO:0005525	GTP binding	molecular_function	0.78856	1	22	14	8
GO:0006091	generation of precursor metabolites and energy	biological_process	0.82099	1	22	14	8
GO:0072521	purine-containing compound metabolic process	biological_process	0.99901	1	24	14	10
GO:0003723	RNA binding	molecular_function	0.99988	1	23	14	9
GO:0006813	potassium ion transport	biological_process	0.0043226	0.27815	17	13	4
GO:0008652	cellular amino acid biosynthetic process	biological_process	0.11825	1	18	13	5
GO:1901607	alpha-amino acid biosynthetic process	biological_process	0.19587	1	16	13	3
GO:0031974	membrane-enclosed lumen	cellular_component	0.49593	1	32	13	19
GO:1990234	transferase complex	cellular_component	0.57727	1	35	13	22
GO:0032787	monocarboxylic acid metabolic process	biological_process	0.90754	1	19	13	6
GO:0006979	response to oxidative stress	biological_process	1.3223e-09	3.6099e-07	32	12	20
GO:0016209	antioxidant activity	molecular_function	3.1215e-09	7.3044e-07	34	12	22
GO:0008194	UDP-glycosyltransferase activity	molecular_function	9.0745e-06	0.001101	25	12	13
GO:0015399	primary active transmembrane transporter activity	molecular_function	0.0080317	0.42087	16	12	4
GO:0015405	P-P-bond-hydrolysis-driven transmembrane transporter activity	molecular_function	0.0080317	0.42087	16	12	4
GO:0042623	ATPase activity, coupled	molecular_function	0.072008	1	17	12	5
GO:0006820	anion transport	biological_process	0.13155	1	15	12	3
GO:0009605	response to external stimulus	biological_process	0.33205	1	18	12	6
GO:0012505	endomembrane system	cellular_component	0.50386	1	28	12	16
GO:0043233	organelle lumen	cellular_component	0.53894	1	31	12	19
GO:0070013	intracellular organelle lumen	cellular_component	0.53894	1	31	12	19
GO:0004175	endopeptidase activity	molecular_function	0.59262	1	31	12	19
GO:0016829	lyase activity	molecular_function	0.71627	1	21	12	9
GO:0005198	structural molecule activity	molecular_function	0.98328	1	38	12	26
GO:0051186	cofactor metabolic process	biological_process	0.98661	1	19	12	7
GO:0016684	oxidoreductase activity, acting on peroxide as acceptor	molecular_function	6.3646e-11	3.2078e-08	33	11	22
GO:0004601	peroxidase activity	molecular_function	1.4204e-10	5.4743e-08	31	11	20
GO:0006804	obsolete peroxidase reaction	biological_process	1.4204e-10	5.4743e-08	31	11	20
GO:0071804	cellular potassium ion transport	biological_process	1.4557e-05	0.0016732	11	11	0
GO:0071805	potassium ion transmembrane transport	biological_process	1.4557e-05	0.0016732	11	11	0
GO:0004867	serine-type endopeptidase inhibitor activity	molecular_function	1.8152e-05	0.0020505	14	11	3
GO:0030414	peptidase inhibitor activity	molecular_function	0.00026462	0.023429	15	11	4
GO:0061134	peptidase regulator activity	molecular_function	0.00026462	0.023429	15	11	4
GO:0004866	endopeptidase inhibitor activity	molecular_function	0.00042662	0.034088	14	11	3
GO:0061135	endopeptidase regulator activity	molecular_function	0.00042662	0.034088	14	11	3
GO:0006118	obsolete electron transport	biological_process	0.00056029	0.043188	32	11	21
GO:0042626	ATPase activity, coupled to transmembrane movement of substances	molecular_function	0.0064011	0.36478	15	11	4
GO:0043492	ATPase activity, coupled to movement of substances	molecular_function	0.0065042	0.36478	15	11	4
GO:0015079	potassium ion transmembrane transporter activity	molecular_function	0.016974	0.72287	13	11	2
GO:0016820	hydrolase activity, acting on acid anhydrides, catalyzing transmembrane movement of substances	molecular_function	0.037777	1	15	11	4
GO:1901361	organic cyclic compound catabolic process	biological_process	0.049605	1	15	11	4
GO:0043207	response to external biotic stimulus	biological_process	0.092261	1	15	11	4
GO:0051707	response to other organism	biological_process	0.092261	1	15	11	4
GO:0098662	inorganic cation transmembrane transport	biological_process	0.32892	1	15	11	4
GO:0098655	cation transmembrane transport	biological_process	0.33148	1	15	11	4
GO:0098660	inorganic ion transmembrane transport	biological_process	0.3353	1	15	11	4
GO:0003924	GTPase activity	molecular_function	0.36207	1	18	11	7
GO:0031981	nuclear lumen	cellular_component	0.50836	1	30	11	19
GO:0050662	coenzyme binding	molecular_function	0.80871	1	22	11	11
GO:0044712	single-organism catabolic process	biological_process	0.96677	1	12	11	1
GO:0032501	multicellular organismal process	biological_process	0.96942	1	25	11	14
GO:0044085	cellular component biogenesis	biological_process	0.99893	1	42	11	31
GO:0006996	organelle organization	biological_process	0.99972	1	31	11	20
GO:0046527	glucosyltransferase activity	molecular_function	1.7746e-06	0.00024739	20	10	10
GO:0008238	exopeptidase activity	molecular_function	0.020714	0.81269	15	10	5
GO:0046700	heterocycle catabolic process	biological_process	0.043515	1	14	10	4
GO:0044270	cellular nitrogen compound catabolic process	biological_process	0.047545	1	14	10	4
GO:0098542	defense response to other organism	biological_process	0.065401	1	14	10	4
GO:0019439	aromatic compound catabolic process	biological_process	0.10498	1	14	10	4
GO:0030246	carbohydrate binding	molecular_function	0.20464	1	16	10	6
GO:0004518	nuclease activity	molecular_function	0.55144	1	16	10	6
GO:0044265	cellular macromolecule catabolic process	biological_process	0.56194	1	15	10	5
GO:0071944	cell periphery	cellular_component	0.88531	1	36	10	26
GO:0031090	organelle membrane	cellular_component	0.92781	1	23	10	13
GO:0032502	developmental process	biological_process	0.93656	1	20	10	10
GO:0065008	regulation of biological quality	biological_process	0.96661	1	23	10	13
GO:0033036	macromolecule localization	biological_process	0.9969	1	28	10	18
GO:0033692	cellular polysaccharide biosynthetic process	biological_process	1.0918e-06	0.00016259	21	9	12
GO:0035251	UDP-glucosyltransferase activity	molecular_function	1.1584e-06	0.00016866	19	9	10
GO:0000271	polysaccharide biosynthetic process	biological_process	2.9663e-06	0.0003887	21	9	12
GO:0034637	cellular carbohydrate biosynthetic process	biological_process	5.9764e-05	0.0060242	21	9	12
GO:0044432	endoplasmic reticulum part	cellular_component	0.070395	1	18	9	9
GO:0043648	dicarboxylic acid metabolic process	biological_process	0.11222	1	10	9	1
GO:0005783	endoplasmic reticulum	cellular_component	0.1666	1	22	9	13
GO:0008236	serine-type peptidase activity	molecular_function	0.23296	1	21	9	12
GO:0017171	serine hydrolase activity	molecular_function	0.23296	1	21	9	12
GO:0061695	transferase complex, transferring phosphorus-containing groups	cellular_component	0.2944	1	25	9	16
GO:0004519	endonuclease activity	molecular_function	0.34809	1	11	9	2
GO:0042967	acyl-carrier-protein biosynthetic process	biological_process	0.42909	1	9	9	0
GO:0009066	aspartate family amino acid metabolic process	biological_process	0.51381	1	10	9	1
GO:0042578	phosphoric ester hydrolase activity	molecular_function	0.7416	1	12	9	3
GO:0044767	single-organism developmental process	biological_process	0.91938	1	19	9	10
GO:0009112	nucleobase metabolic process	biological_process	0.96339	1	15	9	6
GO:0016779	nucleotidyltransferase activity	molecular_function	0.97402	1	18	9	9
GO:0044707	single-multicellular organism process	biological_process	0.98236	1	16	9	7
GO:0051649	establishment of localization in cell	biological_process	0.9997	1	23	9	14
GO:0051641	cellular localization	biological_process	0.99982	1	24	9	15
GO:0030170	pyridoxal phosphate binding	molecular_function	0.0047633	0.29933	12	8	4
GO:0006308	DNA catabolic process	biological_process	0.0052996	0.30963	12	8	4
GO:0006260	DNA replication	biological_process	0.037523	1	42	8	34
GO:0015297	antiporter activity	molecular_function	0.038675	1	10	8	2
GO:0034655	nucleobase-containing compound catabolic process	biological_process	0.041277	1	12	8	4
GO:0009628	response to abiotic stimulus	biological_process	0.056629	1	9	8	1
GO:0046983	protein dimerization activity	molecular_function	0.10067	1	21	8	13
GO:0015291	secondary active transmembrane transporter activity	molecular_function	0.11163	1	11	8	3
GO:0009617	response to bacterium	biological_process	0.12684	1	9	8	1
GO:0009072	aromatic amino acid family metabolic process	biological_process	0.14144	1	14	8	6
GO:0048519	negative regulation of biological process	biological_process	0.17086	1	18	8	10
GO:0071705	nitrogen compound transport	biological_process	0.17468	1	12	8	4
GO:0006633	fatty acid biosynthetic process	biological_process	0.22142	1	10	8	2
GO:0042430	indole-containing compound metabolic process	biological_process	0.27877	1	9	8	1
GO:0006631	fatty acid metabolic process	biological_process	0.46821	1	10	8	2
GO:0072330	monocarboxylic acid biosynthetic process	biological_process	0.49337	1	11	8	3
GO:0098588	bounding membrane of organelle	cellular_component	0.88813	1	17	8	9
GO:0019012	virion	cellular_component	0.89494	1	25	8	17
GO:0016874	ligase activity	molecular_function	0.89755	1	12	8	4
GO:1901137	carbohydrate derivative biosynthetic process	biological_process	0.95313	1	15	8	7
GO:0006144	purine nucleobase metabolic process	biological_process	0.97259	1	12	8	4
GO:0044764	multi-organism cellular process	biological_process	0.99388	1	20	8	12
GO:0006412	translation	biological_process	1	1	17	8	9
GO:0043043	peptide biosynthetic process	biological_process	1	1	17	8	9
GO:0006518	peptide metabolic process	biological_process	1	1	18	8	10
GO:0008270	zinc ion binding	molecular_function	1	1	36	8	28
GO:0009250	glucan biosynthetic process	biological_process	2.5424e-06	0.00033996	18	7	11
GO:0050832	defense response to fungus	biological_process	0.00015479	0.014914	7	7	0
GO:0009620	response to fungus	biological_process	0.00022943	0.021172	7	7	0
GO:0042493	response to drug	biological_process	0.0076918	0.41309	9	7	2
GO:0015711	organic anion transport	biological_process	0.13157	1	9	7	2
GO:0010035	response to inorganic substance	biological_process	0.14502	1	7	7	0
GO:0015849	organic acid transport	biological_process	0.19823	1	8	7	1
GO:0046942	carboxylic acid transport	biological_process	0.19823	1	8	7	1
GO:0042742	defense response to bacterium	biological_process	0.20785	1	8	7	1
GO:0005856	cytoskeleton	cellular_component	0.31868	1	26	7	19
GO:0008168	methyltransferase activity	molecular_function	0.3971	1	22	7	15
GO:0008509	anion transmembrane transporter activity	molecular_function	0.4075	1	7	7	0
GO:0016741	transferase activity, transferring one-carbon groups	molecular_function	0.46948	1	22	7	15
GO:0016616	oxidoreductase activity, acting on the CH-OH group of donors, NAD or NADP as acceptor	molecular_function	0.65526	1	12	7	5
GO:0048856	anatomical structure development	biological_process	0.68607	1	14	7	7
GO:0009308	amine metabolic process	biological_process	0.73278	1	9	7	2
GO:0016791	phosphatase activity	molecular_function	0.74245	1	9	7	2
GO:0005694	chromosome	cellular_component	0.7727	1	28	7	21
GO:0009405	pathogenesis	biological_process	0.79736	1	16	7	9
GO:0016614	oxidoreductase activity, acting on CH-OH group of donors	molecular_function	0.79993	1	12	7	5
GO:0051188	cofactor biosynthetic process	biological_process	0.84343	1	14	7	7
GO:0031975	envelope	cellular_component	0.92954	1	12	7	5
GO:0005102	receptor binding	molecular_function	0.97558	1	11	7	4
GO:0009123	nucleoside monophosphate metabolic process	biological_process	0.98755	1	13	7	6
GO:0006732	coenzyme metabolic process	biological_process	0.99394	1	13	7	6
GO:0033554	cellular response to stress	biological_process	0.99756	1	15	7	8
GO:0005739	mitochondrion	cellular_component	0.99773	1	15	7	8
GO:0016032	viral process	biological_process	0.9981	1	15	7	8
GO:0006974	cellular response to DNA damage stimulus	biological_process	0.99815	1	13	7	6
GO:0009116	nucleoside metabolic process	biological_process	0.99847	1	13	7	6
GO:0006281	DNA repair	biological_process	0.99886	1	11	7	4
GO:1901657	glycosyl compound metabolic process	biological_process	0.99888	1	13	7	6
GO:0019693	ribose phosphate metabolic process	biological_process	0.99922	1	13	7	6
GO:0044403	symbiosis, encompassing mutualism through parasitism	biological_process	0.99954	1	15	7	8
GO:0044419	interspecies interaction between organisms	biological_process	0.99959	1	15	7	8
GO:0016759	cellulose synthase activity	molecular_function	6.0805e-09	1.2851e-06	16	6	10
GO:0016760	cellulose synthase (UDP-forming) activity	molecular_function	6.0805e-09	1.2851e-06	16	6	10
GO:0006011	UDP-glucose metabolic process	biological_process	6.5966e-09	1.3506e-06	16	6	10
GO:0030244	cellulose biosynthetic process	biological_process	9.7659e-09	1.939e-06	17	6	11
GO:0030243	cellulose metabolic process	biological_process	3.4552e-08	6.1186e-06	17	6	11
GO:0009225	nucleotide-sugar metabolic process	biological_process	1.3858e-07	2.3281e-05	16	6	10
GO:0051274	beta-glucan biosynthetic process	biological_process	2.0554e-06	0.00028056	17	6	11
GO:0051273	beta-glucan metabolic process	biological_process	4.5004e-06	0.00057817	17	6	11
GO:0008061	chitin binding	molecular_function	0.0066727	0.36739	6	6	0
GO:0006855	drug transmembrane transport	biological_process	0.017771	0.73695	8	6	2
GO:0015893	drug transport	biological_process	0.017771	0.73695	8	6	2
GO:0015238	drug transmembrane transporter activity	molecular_function	0.019037	0.75962	8	6	2
GO:0090484	drug transporter activity	molecular_function	0.019037	0.75962	8	6	2
GO:0009067	aspartate family amino acid biosynthetic process	biological_process	0.022367	0.86204	6	6	0
GO:0001101	response to acid chemical	biological_process	0.025008	0.94302	7	6	1
GO:1903825	organic acid transmembrane transport	biological_process	0.026801	0.99211	6	6	0
GO:0098656	anion transmembrane transport	biological_process	0.031235	1	6	6	0
GO:1901700	response to oxygen-containing compound	biological_process	0.05581	1	7	6	1
GO:0006865	amino acid transport	biological_process	0.059111	1	6	6	0
GO:0070008	serine-type exopeptidase activity	molecular_function	0.064838	1	10	6	4
GO:0002376	immune system process	biological_process	0.215	1	12	6	6
GO:0044430	cytoskeletal part	cellular_component	0.27587	1	25	6	19
GO:0022900	electron transport chain	biological_process	0.28536	1	11	6	5
GO:0006568	tryptophan metabolic process	biological_process	0.48465	1	7	6	1
GO:0006586	indolalkylamine metabolic process	biological_process	0.48465	1	7	6	1
GO:0016052	carbohydrate catabolic process	biological_process	0.52943	1	8	6	2
GO:0008092	cytoskeletal protein binding	molecular_function	0.55279	1	27	6	21
GO:0022607	cellular component assembly	biological_process	0.64939	1	27	6	21
GO:0007049	cell cycle	biological_process	0.65063	1	19	6	13
GO:0006576	cellular biogenic amine metabolic process	biological_process	0.69477	1	8	6	2
GO:0044106	cellular amine metabolic process	biological_process	0.69569	1	8	6	2
GO:0019318	hexose metabolic process	biological_process	0.77982	1	10	6	4
GO:0045333	cellular respiration	biological_process	0.78637	1	10	6	4
GO:0015980	energy derivation by oxidation of organic compounds	biological_process	0.84016	1	10	6	4
GO:0005996	monosaccharide metabolic process	biological_process	0.84117	1	10	6	4
GO:0044423	virion part	cellular_component	0.85564	1	23	6	17
GO:0008289	lipid binding	molecular_function	0.86229	1	6	6	0
GO:0031967	organelle envelope	cellular_component	0.9138	1	11	6	5
GO:0035556	intracellular signal transduction	biological_process	0.93089	1	14	6	8
GO:0007275	multicellular organismal development	biological_process	0.94479	1	10	6	4
GO:0005886	plasma membrane	cellular_component	0.97217	1	17	6	11
GO:0009141	nucleoside triphosphate metabolic process	biological_process	0.98104	1	13	6	7
GO:0046034	ATP metabolic process	biological_process	0.98442	1	12	6	6
GO:0009144	purine nucleoside triphosphate metabolic process	biological_process	0.98839	1	12	6	6
GO:0009205	purine ribonucleoside triphosphate metabolic process	biological_process	0.98839	1	12	6	6
GO:0009199	ribonucleoside triphosphate metabolic process	biological_process	0.98858	1	12	6	6
GO:0009126	purine nucleoside monophosphate metabolic process	biological_process	0.98967	1	12	6	6
GO:0009167	purine ribonucleoside monophosphate metabolic process	biological_process	0.98967	1	12	6	6
GO:0009161	ribonucleoside monophosphate metabolic process	biological_process	0.99216	1	12	6	6
GO:0006310	DNA recombination	biological_process	0.99654	1	9	6	3
GO:0009150	purine ribonucleotide metabolic process	biological_process	0.99737	1	12	6	6
GO:0006163	purine nucleotide metabolic process	biological_process	0.99776	1	12	6	6
GO:0042278	purine nucleoside metabolic process	biological_process	0.99792	1	12	6	6
GO:0046128	purine ribonucleoside metabolic process	biological_process	0.99792	1	12	6	6
GO:0009259	ribonucleotide metabolic process	biological_process	0.99804	1	12	6	6
GO:0009119	ribonucleoside metabolic process	biological_process	0.99846	1	12	6	6
GO:0045184	establishment of protein localization	biological_process	0.99877	1	21	6	15
GO:0046907	intracellular transport	biological_process	0.99896	1	19	6	13
GO:0015031	protein transport	biological_process	0.99907	1	20	6	14
GO:0008104	protein localization	biological_process	0.99944	1	21	6	15
GO:0030529	ribonucleoprotein complex	cellular_component	1	1	19	6	13
GO:0006529	asparagine biosynthetic process	biological_process	4.7054e-05	0.0048172	5	5	0
GO:0006528	asparagine metabolic process	biological_process	0.0006177	0.04706	5	5	0
GO:0006541	glutamine metabolic process	biological_process	0.0043302	0.27815	6	5	1
GO:0016160	amylase activity	molecular_function	0.008333	0.4299	5	5	0
GO:0009055	electron carrier activity	molecular_function	0.016604	0.72203	22	5	17
GO:0009415	response to water	biological_process	0.0256	0.95848	5	5	0
GO:0004185	serine-type carboxypeptidase activity	molecular_function	0.027248	0.99738	9	5	4
GO:0016679	oxidoreductase activity, acting on diphenols and related substances as donors	molecular_function	0.035932	1	8	5	3
GO:0005654	nucleoplasm	cellular_component	0.036581	1	21	5	16
GO:0044451	nucleoplasm part	cellular_component	0.036581	1	21	5	16
GO:0004180	carboxypeptidase activity	molecular_function	0.041156	1	9	5	4
GO:0003333	amino acid transmembrane transport	biological_process	0.065649	1	5	5	0
GO:0016023	cytoplasmic membrane-bounded vesicle	cellular_component	0.10414	1	12	5	7
GO:0006570	tyrosine metabolic process	biological_process	0.10612	1	11	5	6
GO:0031988	membrane-bounded vesicle	cellular_component	0.11444	1	12	5	7
GO:0031410	cytoplasmic vesicle	cellular_component	0.1425	1	12	5	7
GO:0006694	steroid biosynthetic process	biological_process	0.14911	1	9	5	4
GO:0031982	vesicle	cellular_component	0.15474	1	12	5	7
GO:0008202	steroid metabolic process	biological_process	0.1583	1	9	5	4
GO:0048523	negative regulation of cellular process	biological_process	0.22436	1	13	5	8
GO:0042435	indole-containing compound biosynthetic process	biological_process	0.23487	1	6	5	1
GO:0015698	inorganic anion transport	biological_process	0.25819	1	6	5	1
GO:0016879	ligase activity, forming carbon-nitrogen bonds	molecular_function	0.34736	1	7	5	2
GO:0006955	immune response	biological_process	0.39325	1	8	5	3
GO:0009064	glutamine family amino acid metabolic process	biological_process	0.39601	1	7	5	2
GO:0044445	cytosolic part	cellular_component	0.4319	1	5	5	0
GO:0003724	RNA helicase activity	molecular_function	0.54557	1	6	5	1
GO:0006778	porphyrin-containing compound metabolic process	biological_process	0.55878	1	6	5	1
GO:0042592	homeostatic process	biological_process	0.56528	1	13	5	8
GO:0042440	pigment metabolic process	biological_process	0.58686	1	6	5	1
GO:0009536	plastid	cellular_component	0.59149	1	8	5	3
GO:0005829	cytosol	cellular_component	0.61777	1	5	5	0
GO:0016054	organic acid catabolic process	biological_process	0.63512	1	6	5	1
GO:0046395	carboxylic acid catabolic process	biological_process	0.63512	1	6	5	1
GO:0051536	iron-sulfur cluster binding	molecular_function	0.64651	1	8	5	3
GO:0051540	metal cluster binding	molecular_function	0.64651	1	8	5	3
GO:0044282	small molecule catabolic process	biological_process	0.68104	1	6	5	1
GO:0009063	cellular amino acid catabolic process	biological_process	0.69346	1	5	5	0
GO:0019028	viral capsid	cellular_component	0.7436	1	17	5	12
GO:0033013	tetrapyrrole metabolic process	biological_process	0.81706	1	6	5	1
GO:0006090	pyruvate metabolic process	biological_process	0.85649	1	6	5	1
GO:0006733	oxidoreduction coenzyme metabolic process	biological_process	0.90044	1	8	5	3
GO:0005740	mitochondrial envelope	cellular_component	0.90186	1	9	5	4
GO:0034062	RNA polymerase activity	molecular_function	0.90752	1	10	5	5
GO:0007186	G-protein coupled receptor signaling pathway	biological_process	0.93929	1	6	5	1
GO:1902582	single-organism intracellular transport	biological_process	0.9423	1	12	5	7
GO:0044429	mitochondrial part	cellular_component	0.94645	1	9	5	4
GO:0044427	chromosomal part	cellular_component	0.95339	1	21	5	16
GO:0019867	outer membrane	cellular_component	0.9726	1	5	5	0
GO:0005509	calcium ion binding	molecular_function	0.99195	1	7	5	2
GO:0006886	intracellular protein transport	biological_process	0.99674	1	16	5	11
GO:0034613	cellular protein localization	biological_process	0.99802	1	17	5	12
GO:0070727	cellular macromolecule localization	biological_process	0.99808	1	17	5	12
GO:0060089	molecular transducer activity	molecular_function	0.99808	1	7	5	2
GO:0004871	signal transducer activity	molecular_function	0.99838	1	6	5	1
GO:1902589	single-organism organelle organization	biological_process	0.99863	1	10	5	5
GO:0006396	RNA processing	biological_process	0.9993	1	16	5	11
GO:0007010	cytoskeleton organization	biological_process	0.99942	1	12	5	7
GO:0004386	helicase activity	molecular_function	0.99987	1	6	5	1
GO:0005840	ribosome	cellular_component	0.99995	1	15	5	10
GO:0098796	membrane protein complex	cellular_component	1	1	18	5	13
GO:0008171	O-methyltransferase activity	molecular_function	3.6211e-05	0.0038267	13	4	9
GO:0016682	oxidoreductase activity, acting on diphenols and related substances as donors, oxygen as acceptor	molecular_function	0.0002076	0.019431	7	4	3
GO:0004066	asparagine synthase (glutamine-hydrolyzing) activity	molecular_function	0.00030723	0.026142	4	4	0
GO:0009916	alternative oxidase activity	molecular_function	0.0011796	0.084929	4	4	0
GO:0005507	copper ion binding	molecular_function	0.0032078	0.22359	16	4	12
GO:0016884	carbon-nitrogen ligase activity, with glutamine as amido-N-donor	molecular_function	0.0039801	0.26341	4	4	0
GO:0016624	oxidoreductase activity, acting on the aldehyde or oxo group of donors, disulfide as acceptor	molecular_function	0.0048566	0.29933	4	4	0
GO:0015098	molybdate ion transmembrane transporter activity	molecular_function	0.010816	0.52106	4	4	0
GO:0015689	molybdate ion transport	biological_process	0.010816	0.52106	4	4	0
GO:0032403	protein complex binding	molecular_function	0.01699	0.72287	17	4	13
GO:0016226	iron-sulfur cluster assembly	biological_process	0.018517	0.75387	5	4	1
GO:0031163	metallo-sulfur cluster assembly	biological_process	0.018517	0.75387	5	4	1
GO:0004177	aminopeptidase activity	molecular_function	0.022884	0.87682	5	4	1
GO:0006012	galactose metabolic process	biological_process	0.028209	1	8	4	4
GO:0008483	transaminase activity	molecular_function	0.029896	1	4	4	0
GO:0016769	transferase activity, transferring nitrogenous groups	molecular_function	0.037414	1	4	4	0
GO:0004315	3-oxoacyl-[acyl-carrier-protein] synthase activity	molecular_function	0.040542	1	4	4	0
GO:0044877	macromolecular complex binding	molecular_function	0.048907	1	21	4	17
GO:0006531	aspartate metabolic process	biological_process	0.052203	1	4	4	0
GO:0005835	fatty acid synthase complex	cellular_component	0.056187	1	4	4	0
GO:0004312	fatty acid synthase activity	molecular_function	0.060258	1	4	4	0
GO:0001076	transcription factor activity, RNA polymerase II transcription factor binding	molecular_function	0.070101	1	11	4	7
GO:0001104	RNA polymerase II transcription cofactor activity	molecular_function	0.070101	1	11	4	7
GO:0004497	monooxygenase activity	molecular_function	0.074522	1	10	4	6
GO:0006522	alanine metabolic process	biological_process	0.079365	1	4	4	0
GO:0009078	pyruvate family amino acid metabolic process	biological_process	0.079365	1	4	4	0
GO:0016592	mediator complex	cellular_component	0.084582	1	11	4	7
GO:0006357	regulation of transcription from RNA polymerase II promoter	biological_process	0.17169	1	11	4	7
GO:0016903	oxidoreductase activity, acting on the aldehyde or oxo group of donors	molecular_function	0.19862	1	6	4	2
GO:0009081	branched-chain amino acid metabolic process	biological_process	0.22001	1	6	4	2
GO:0070887	cellular response to chemical stimulus	biological_process	0.23024	1	7	4	3
GO:0009892	negative regulation of metabolic process	biological_process	0.2493	1	11	4	7
GO:0003712	transcription cofactor activity	molecular_function	0.27351	1	11	4	7
GO:0000989	transcription factor activity, transcription factor binding	molecular_function	0.28184	1	11	4	7
GO:0016651	oxidoreductase activity, acting on NAD(P)H	molecular_function	0.29706	1	8	4	4
GO:0015103	inorganic anion transmembrane transporter activity	molecular_function	0.30632	1	4	4	0
GO:0008374	O-acyltransferase activity	molecular_function	0.31655	1	4	4	0
GO:0004252	serine-type endopeptidase activity	molecular_function	0.33778	1	11	4	7
GO:0065009	regulation of molecular function	biological_process	0.34535	1	11	4	7
GO:0042537	benzene-containing compound metabolic process	biological_process	0.35402	1	4	4	0
GO:0006549	isoleucine metabolic process	biological_process	0.3584	1	4	4	0
GO:0006573	valine metabolic process	biological_process	0.3584	1	4	4	0
GO:0016831	carboxy-lyase activity	molecular_function	0.36199	1	8	4	4
GO:0006779	porphyrin-containing compound biosynthetic process	biological_process	0.36471	1	5	4	1
GO:0006558	L-phenylalanine metabolic process	biological_process	0.36985	1	5	4	1
GO:1902221	erythrose 4-phosphate/phosphoenolpyruvate family amino acid metabolic process	biological_process	0.36985	1	5	4	1
GO:0004222	metalloendopeptidase activity	molecular_function	0.41709	1	6	4	2
GO:0009611	response to wounding	biological_process	0.46615	1	6	4	2
GO:0006366	transcription from RNA polymerase II promoter	biological_process	0.46867	1	12	4	8
GO:0006551	leucine metabolic process	biological_process	0.48007	1	4	4	0
GO:0008643	carbohydrate transport	biological_process	0.48521	1	4	4	0
GO:0005789	endoplasmic reticulum membrane	cellular_component	0.51694	1	11	4	7
GO:0007166	cell surface receptor signaling pathway	biological_process	0.52954	1	7	4	3
GO:0042175	nuclear outer membrane-endoplasmic reticulum membrane network	cellular_component	0.53394	1	11	4	7
GO:0046148	pigment biosynthetic process	biological_process	0.57093	1	5	4	1
GO:0000988	transcription factor activity, protein binding	molecular_function	0.59624	1	11	4	7
GO:0008237	metallopeptidase activity	molecular_function	0.61808	1	6	4	2
GO:0006553	lysine metabolic process	biological_process	0.68989	1	4	4	0
GO:0000287	magnesium ion binding	molecular_function	0.69026	1	6	4	2
GO:0004842	ubiquitin-protein transferase activity	molecular_function	0.69027	1	10	4	6
GO:0019787	ubiquitin-like protein transferase activity	molecular_function	0.6908	1	10	4	6
GO:0048869	cellular developmental process	biological_process	0.69188	1	10	4	6
GO:0016830	carbon-carbon lyase activity	molecular_function	0.72541	1	8	4	4
GO:0016482	cytoplasmic transport	biological_process	0.76118	1	10	4	6
GO:0032268	regulation of cellular protein metabolic process	biological_process	0.79926	1	12	4	8
GO:1901606	alpha-amino acid catabolic process	biological_process	0.80023	1	4	4	0
GO:0033014	tetrapyrrole biosynthetic process	biological_process	0.8015	1	5	4	1
GO:0051246	regulation of protein metabolic process	biological_process	0.80532	1	12	4	8
GO:0005179	hormone activity	molecular_function	0.82913	1	5	4	1
GO:0016567	protein ubiquitination	biological_process	0.8368	1	9	4	5
GO:1903509	liposaccharide metabolic process	biological_process	0.84189	1	6	4	2
GO:0032446	protein modification by small protein conjugation	biological_process	0.84317	1	9	4	5
GO:0006767	water-soluble vitamin metabolic process	biological_process	0.89257	1	8	4	4
GO:0016835	carbon-oxygen lyase activity	molecular_function	0.89471	1	5	4	1
GO:0006766	vitamin metabolic process	biological_process	0.89486	1	8	4	4
GO:0004674	protein serine/threonine kinase activity	molecular_function	0.90462	1	8	4	4
GO:0031966	mitochondrial membrane	cellular_component	0.91484	1	8	4	4
GO:0046496	nicotinamide nucleotide metabolic process	biological_process	0.93958	1	5	4	1
GO:0070647	protein modification by small protein conjugation or removal	biological_process	0.94588	1	9	4	5
GO:0019362	pyridine nucleotide metabolic process	biological_process	0.94851	1	5	4	1
GO:0040011	locomotion	biological_process	0.96529	1	5	4	1
GO:0009069	serine family amino acid metabolic process	biological_process	0.97072	1	8	4	4
GO:0098805	whole membrane	cellular_component	0.97131	1	5	4	1
GO:0072524	pyridine-containing compound metabolic process	biological_process	0.9723	1	5	4	1
GO:0046486	glycerolipid metabolic process	biological_process	0.97407	1	6	4	2
GO:0016192	vesicle-mediated transport	biological_process	0.99983	1	7	4	3
GO:0003735	structural constituent of ribosome	molecular_function	0.99986	1	11	4	7
GO:0006399	tRNA metabolic process	biological_process	0.99999	1	5	4	1
GO:0042254	ribosome biogenesis	biological_process	0.99999	1	12	4	8
GO:0034660	ncRNA metabolic process	biological_process	0.99999	1	7	4	3
GO:0022613	ribonucleoprotein complex biogenesis	biological_process	0.99999	1	12	4	8
GO:0004575	sucrose alpha-glucosidase activity	molecular_function	0.0048884	0.29933	5	3	2
GO:0017177	glucosidase II complex	cellular_component	0.0048884	0.29933	5	3	2
GO:0090599	alpha-glucosidase activity	molecular_function	0.0050079	0.30381	5	3	2
GO:0004564	beta-fructofuranosidase activity	molecular_function	0.0051538	0.30963	5	3	2
GO:0045735	nutrient reservoir activity	molecular_function	0.00896	0.45508	8	3	5
GO:0015926	glucosidase activity	molecular_function	0.0099935	0.49604	5	3	2
GO:0006928	movement of cell or subcellular component	biological_process	0.013846	0.63442	16	3	13
GO:0030312	external encapsulating structure	cellular_component	0.050597	1	18	3	15
GO:0016161	beta-amylase activity	molecular_function	0.065198	1	3	3	0
GO:0009790	embryo development	biological_process	0.10269	1	3	3	0
GO:0000272	polysaccharide catabolic process	biological_process	0.10517	1	4	3	1
GO:0030880	RNA polymerase complex	cellular_component	0.12247	1	13	3	10
GO:0043900	regulation of multi-organism process	biological_process	0.12482	1	4	3	1
GO:0001664	G-protein coupled receptor binding	molecular_function	0.14356	1	3	3	0
GO:0006805	xenobiotic metabolic process	biological_process	0.19805	1	4	3	1
GO:0071466	cellular response to xenobiotic stimulus	biological_process	0.19805	1	4	3	1
GO:0070838	divalent metal ion transport	biological_process	0.20046	1	9	3	6
GO:0009410	response to xenobiotic stimulus	biological_process	0.20159	1	4	3	1
GO:0031324	negative regulation of cellular metabolic process	biological_process	0.25016	1	8	3	5
GO:0010333	terpene synthase activity	molecular_function	0.26907	1	3	3	0
GO:0003857	3-hydroxyacyl-CoA dehydrogenase activity	molecular_function	0.28553	1	3	3	0
GO:0072511	divalent inorganic cation transport	biological_process	0.28655	1	9	3	6
GO:0003887	DNA-directed DNA polymerase activity	molecular_function	0.28664	1	8	3	5
GO:0003854	3-beta-hydroxy-delta5-steroid dehydrogenase activity	molecular_function	0.29973	1	5	3	2
GO:0008207	C21-steroid hormone metabolic process	biological_process	0.29973	1	5	3	2
GO:0033764	steroid dehydrogenase activity, acting on the CH-OH group of donors, NAD or NADP as acceptor	molecular_function	0.29973	1	5	3	2
GO:0008209	androgen metabolic process	biological_process	0.30114	1	5	3	2
GO:0008210	estrogen metabolic process	biological_process	0.30114	1	5	3	2
GO:0016229	steroid dehydrogenase activity	molecular_function	0.30114	1	5	3	2
GO:0016838	carbon-oxygen lyase activity, acting on phosphates	molecular_function	0.3363	1	3	3	0
GO:0010876	lipid localization	biological_process	0.35027	1	5	3	2
GO:0009725	response to hormone	biological_process	0.37529	1	6	3	3
GO:0042575	DNA polymerase complex	cellular_component	0.39166	1	9	3	6
GO:0018874	benzoate metabolic process	biological_process	0.3946	1	3	3	0
GO:0034754	cellular hormone metabolic process	biological_process	0.39775	1	5	3	2
GO:0009719	response to endogenous stimulus	biological_process	0.40034	1	6	3	3
GO:0016810	hydrolase activity, acting on carbon-nitrogen (but not peptide) bonds	molecular_function	0.40126	1	5	3	2
GO:0006550	isoleucine catabolic process	biological_process	0.40396	1	3	3	0
GO:0006574	valine catabolic process	biological_process	0.40396	1	3	3	0
GO:0004803	transposase activity	molecular_function	0.40561	1	5	3	2
GO:0019842	vitamin binding	molecular_function	0.4105	1	3	3	0
GO:0006552	leucine catabolic process	biological_process	0.41384	1	3	3	0
GO:0009083	branched-chain amino acid catabolic process	biological_process	0.41384	1	3	3	0
GO:0042445	hormone metabolic process	biological_process	0.42011	1	5	3	2
GO:0010605	negative regulation of macromolecule metabolic process	biological_process	0.42961	1	8	3	5
GO:0010817	regulation of hormone levels	biological_process	0.43955	1	5	3	2
GO:0005342	organic acid transmembrane transporter activity	molecular_function	0.45631	1	3	3	0
GO:0046943	carboxylic acid transmembrane transporter activity	molecular_function	0.45631	1	3	3	0
GO:0007268	synaptic transmission	biological_process	0.46208	1	3	3	0
GO:0007267	cell-cell signaling	biological_process	0.47651	1	3	3	0
GO:0000162	tryptophan biosynthetic process	biological_process	0.48355	1	4	3	1
GO:0006571	tyrosine biosynthetic process	biological_process	0.48355	1	4	3	1
GO:0009094	L-phenylalanine biosynthetic process	biological_process	0.48355	1	4	3	1
GO:0046219	indolalkylamine biosynthetic process	biological_process	0.48355	1	4	3	1
GO:1902223	erythrose 4-phosphate/phosphoenolpyruvate family amino acid biosynthetic process	biological_process	0.48355	1	4	3	1
GO:0009073	aromatic amino acid family biosynthetic process	biological_process	0.48991	1	4	3	1
GO:0009095	aromatic amino acid family biosynthetic process, prephenate pathway	biological_process	0.48991	1	4	3	1
GO:0072509	divalent inorganic cation transmembrane transporter activity	molecular_function	0.50006	1	6	3	3
GO:0050790	regulation of catalytic activity	biological_process	0.51214	1	9	3	6
GO:0048878	chemical homeostasis	biological_process	0.51946	1	5	3	2
GO:0022904	respiratory electron transport chain	biological_process	0.52881	1	7	3	4
GO:0009507	chloroplast	cellular_component	0.5296	1	6	3	3
GO:0098519	nucleotide phosphatase activity, acting on free nucleotides	molecular_function	0.53235	1	4	3	1
GO:0008514	organic anion transmembrane transporter activity	molecular_function	0.53317	1	3	3	0
GO:0044703	multi-organism reproductive process	biological_process	0.54261	1	11	3	8
GO:0006066	alcohol metabolic process	biological_process	0.56655	1	4	3	1
GO:0033365	protein localization to organelle	biological_process	0.57693	1	9	3	6
GO:0034061	DNA polymerase activity	molecular_function	0.59348	1	8	3	5
GO:0010033	response to organic substance	biological_process	0.59969	1	6	3	3
GO:0042157	lipoprotein metabolic process	biological_process	0.60794	1	4	3	1
GO:0072594	establishment of protein localization to organelle	biological_process	0.62223	1	8	3	5
GO:0003968	RNA-directed RNA polymerase activity	molecular_function	0.62448	1	4	3	1
GO:0031379	RNA-directed RNA polymerase complex	cellular_component	0.62448	1	4	3	1
GO:0055080	cation homeostasis	biological_process	0.63173	1	4	3	1
GO:0006313	transposition, DNA-mediated	biological_process	0.63182	1	5	3	2
GO:0032196	transposition	biological_process	0.63566	1	5	3	2
GO:0098771	inorganic ion homeostasis	biological_process	0.63644	1	4	3	1
GO:0022414	reproductive process	biological_process	0.64071	1	12	3	9
GO:0050801	ion homeostasis	biological_process	0.64397	1	4	3	1
GO:0009653	anatomical structure morphogenesis	biological_process	0.65058	1	9	3	6
GO:0006869	lipid transport	biological_process	0.6525	1	3	3	0
GO:0005887	integral component of plasma membrane	cellular_component	0.65381	1	7	3	4
GO:0032259	methylation	biological_process	0.65763	1	6	3	3
GO:0009309	amine biosynthetic process	biological_process	0.66683	1	4	3	1
GO:0042401	cellular biogenic amine biosynthetic process	biological_process	0.66683	1	4	3	1
GO:1902911	protein kinase complex	cellular_component	0.67139	1	3	3	0
GO:0031226	intrinsic component of plasma membrane	cellular_component	0.68353	1	7	3	4
GO:1902580	single-organism cellular localization	biological_process	0.687	1	9	3	6
GO:0000041	transition metal ion transport	biological_process	0.69007	1	4	3	1
GO:0004197	cysteine-type endopeptidase activity	molecular_function	0.71462	1	5	3	2
GO:0006554	lysine catabolic process	biological_process	0.71572	1	3	3	0
GO:0009068	aspartate family amino acid catabolic process	biological_process	0.71572	1	3	3	0
GO:0009132	nucleoside diphosphate metabolic process	biological_process	0.72163	1	5	3	2
GO:0016407	acetyltransferase activity	molecular_function	0.7576	1	3	3	0
GO:0016114	terpenoid biosynthetic process	biological_process	0.76478	1	3	3	0
GO:0006605	protein targeting	biological_process	0.76687	1	8	3	5
GO:0006721	terpenoid metabolic process	biological_process	0.76953	1	3	3	0
GO:0009060	aerobic respiration	biological_process	0.77195	1	3	3	0
GO:0016627	oxidoreductase activity, acting on the CH-CH group of donors	molecular_function	0.77393	1	4	3	1
GO:0015994	chlorophyll metabolic process	biological_process	0.77643	1	3	3	0
GO:1901615	organic hydroxy compound metabolic process	biological_process	0.78829	1	4	3	1
GO:0008299	isoprenoid biosynthetic process	biological_process	0.7883	1	4	3	1
GO:0006720	isoprenoid metabolic process	biological_process	0.79439	1	4	3	1
GO:0048870	cell motility	biological_process	0.80345	1	3	3	0
GO:0051674	localization of cell	biological_process	0.80345	1	3	3	0
GO:0006119	oxidative phosphorylation	biological_process	0.82547	1	8	3	5
GO:0015979	photosynthesis	biological_process	0.82601	1	9	3	6
GO:0051276	chromosome organization	biological_process	0.83959	1	13	3	10
GO:0006417	regulation of translation	biological_process	0.84017	1	7	3	4
GO:0034248	regulation of cellular amide metabolic process	biological_process	0.84017	1	7	3	4
GO:0044724	single-organism carbohydrate catabolic process	biological_process	0.8456	1	4	3	1
GO:0005615	extracellular space	cellular_component	0.85995	1	3	3	0
GO:0010608	posttranscriptional regulation of gene expression	biological_process	0.8607	1	7	3	4
GO:0001871	pattern binding	molecular_function	0.8722	1	4	3	1
GO:0030247	polysaccharide binding	molecular_function	0.8722	1	4	3	1
GO:0006096	glycolytic process	biological_process	0.88339	1	3	3	0
GO:0006757	ATP generation from ADP	biological_process	0.88339	1	3	3	0
GO:0009135	purine nucleoside diphosphate metabolic process	biological_process	0.88339	1	3	3	0
GO:0009179	purine ribonucleoside diphosphate metabolic process	biological_process	0.88339	1	3	3	0
GO:0009185	ribonucleoside diphosphate metabolic process	biological_process	0.88339	1	3	3	0
GO:0046031	ADP metabolic process	biological_process	0.88339	1	3	3	0
GO:0022836	gated channel activity	molecular_function	0.88912	1	5	3	2
GO:0022402	cell cycle process	biological_process	0.8953	1	10	3	7
GO:0048522	positive regulation of cellular process	biological_process	0.89678	1	8	3	5
GO:0042364	water-soluble vitamin biosynthetic process	biological_process	0.90477	1	6	3	3
GO:0009110	vitamin biosynthetic process	biological_process	0.90707	1	6	3	3
GO:0000228	nuclear chromosome	cellular_component	0.91043	1	3	3	0
GO:0006575	cellular modified amino acid metabolic process	biological_process	0.91067	1	7	3	4
GO:0009108	coenzyme biosynthetic process	biological_process	0.9123	1	9	3	6
GO:0006165	nucleoside diphosphate phosphorylation	biological_process	0.91621	1	3	3	0
GO:0046939	nucleotide phosphorylation	biological_process	0.92071	1	3	3	0
GO:0072527	pyrimidine-containing compound metabolic process	biological_process	0.92252	1	10	3	7
GO:0006206	pyrimidine nucleobase metabolic process	biological_process	0.93806	1	8	3	5
GO:0008234	cysteine-type peptidase activity	molecular_function	0.94411	1	7	3	4
GO:0032940	secretion by cell	biological_process	0.94989	1	4	3	1
GO:0046903	secretion	biological_process	0.95476	1	4	3	1
GO:0048518	positive regulation of biological process	biological_process	0.95708	1	8	3	5
GO:0006094	gluconeogenesis	biological_process	0.9617	1	3	3	0
GO:0019319	hexose biosynthetic process	biological_process	0.96292	1	3	3	0
GO:0046364	monosaccharide biosynthetic process	biological_process	0.96292	1	3	3	0
GO:0044459	plasma membrane part	cellular_component	0.96505	1	8	3	5
GO:0005216	ion channel activity	molecular_function	0.97752	1	6	3	3
GO:0022838	substrate-specific channel activity	molecular_function	0.97752	1	6	3	3
GO:0016853	isomerase activity	molecular_function	0.97804	1	8	3	5
GO:0007264	small GTPase mediated signal transduction	biological_process	0.97922	1	4	3	1
GO:0015267	channel activity	molecular_function	0.98116	1	6	3	3
GO:0022803	passive transmembrane transporter activity	molecular_function	0.98116	1	6	3	3
GO:0006644	phospholipid metabolic process	biological_process	0.98281	1	4	3	1
GO:0006006	glucose metabolic process	biological_process	0.98335	1	3	3	0
GO:0009451	RNA modification	biological_process	0.9838	1	6	3	3
GO:0009378	four-way junction helicase activity	molecular_function	0.98391	1	4	3	1
GO:0009379	Holliday junction helicase complex	cellular_component	0.98391	1	4	3	1
GO:0048476	Holliday junction resolvase complex	cellular_component	0.98391	1	4	3	1
GO:0033202	DNA helicase complex	cellular_component	0.98481	1	4	3	1
GO:0044421	extracellular region part	cellular_component	0.98792	1	3	3	0
GO:0015078	hydrogen ion transmembrane transporter activity	molecular_function	0.9899	1	7	3	4
GO:0004872	receptor activity	molecular_function	0.9906	1	5	3	2
GO:0038023	signaling receptor activity	molecular_function	0.99198	1	4	3	1
GO:0003779	actin binding	molecular_function	0.99352	1	9	3	6
GO:0006818	hydrogen transport	biological_process	0.99508	1	8	3	5
GO:0015992	proton transport	biological_process	0.99508	1	8	3	5
GO:0005657	replication fork	cellular_component	0.99832	1	6	3	3
GO:0003678	DNA helicase activity	molecular_function	0.99951	1	4	3	1
GO:0090407	organophosphate biosynthetic process	biological_process	0.99977	1	6	3	3
GO:0043531	ADP binding	molecular_function	1	1	5	3	2
GO:0048046	apoplast	cellular_component	0.00029342	0.025633	8	2	6
GO:0009817	defense response to fungus, incompatible interaction	biological_process	0.00063416	0.047759	2	2	0
GO:0008017	microtubule binding	molecular_function	0.0037426	0.25022	14	2	12
GO:0015631	tubulin binding	molecular_function	0.0065697	0.36478	15	2	13
GO:0045298	tubulin complex	cellular_component	0.0067583	0.369	15	2	13
GO:0004425	indole-3-glycerol-phosphate synthase activity	molecular_function	0.0089018	0.45508	3	2	1
GO:0007017	microtubule-based process	biological_process	0.038867	1	16	2	14
GO:0004556	alpha-amylase activity	molecular_function	0.046194	1	2	2	0
GO:0032879	regulation of localization	biological_process	0.055814	1	6	2	4
GO:0016744	transferase activity, transferring aldehyde or ketonic groups	molecular_function	0.060313	1	2	2	0
GO:0045095	keratin filament	cellular_component	0.06686	1	3	2	1
GO:0009814	defense response, incompatible interaction	biological_process	0.080417	1	2	2	0
GO:0008653	lipopolysaccharide metabolic process	biological_process	0.081217	1	3	2	1
GO:0009103	lipopolysaccharide biosynthetic process	biological_process	0.081217	1	3	2	1
GO:0015630	microtubule cytoskeleton	cellular_component	0.089041	1	17	2	15
GO:0051049	regulation of transport	biological_process	0.094293	1	4	2	2
GO:0016413	O-acetyltransferase activity	molecular_function	0.095248	1	2	2	0
GO:0016843	amine-lyase activity	molecular_function	0.095682	1	2	2	0
GO:0016844	strictosidine synthase activity	molecular_function	0.095682	1	2	2	0
GO:0042431	indole metabolic process	biological_process	0.095682	1	2	2	0
GO:0042432	indole biosynthetic process	biological_process	0.095682	1	2	2	0
GO:0005184	neuropeptide hormone activity	molecular_function	0.11423	1	3	2	1
GO:0071103	DNA conformation change	biological_process	0.12036	1	10	2	8
GO:0031704	apelin receptor binding	molecular_function	0.12378	1	2	2	0
GO:0010558	negative regulation of macromolecule biosynthetic process	biological_process	0.12895	1	7	2	5
GO:0031327	negative regulation of cellular biosynthetic process	biological_process	0.12895	1	7	2	5
GO:2000113	negative regulation of cellular macromolecule biosynthetic process	biological_process	0.12895	1	7	2	5
GO:0051172	negative regulation of nitrogen compound metabolic process	biological_process	0.1309	1	7	2	5
GO:0016892	endoribonuclease activity, producing 3'-phosphomonoesters	molecular_function	0.13129	1	2	2	0
GO:0009890	negative regulation of biosynthetic process	biological_process	0.13839	1	7	2	5
GO:0071855	neuropeptide receptor binding	molecular_function	0.15315	1	2	2	0
GO:0016894	endonuclease activity, active with either ribo- or deoxyribonucleic acids and producing 3'-phosphomonoesters	molecular_function	0.15896	1	2	2	0
GO:0009651	response to salt stress	biological_process	0.17831	1	2	2	0
GO:0004470	malic enzyme activity	molecular_function	0.18418	1	2	2	0
GO:0004471	malate dehydrogenase (decarboxylating) (NAD+) activity	molecular_function	0.18418	1	2	2	0
GO:0016157	sucrose synthase activity	molecular_function	0.18906	1	2	2	0
GO:0006970	response to osmotic stress	biological_process	0.18922	1	2	2	0
GO:0010646	regulation of cell communication	biological_process	0.20383	1	7	2	5
GO:0023051	regulation of signaling	biological_process	0.2126	1	7	2	5
GO:0042196	chlorinated hydrocarbon metabolic process	biological_process	0.22191	1	3	2	1
GO:0042197	halogenated hydrocarbon metabolic process	biological_process	0.22191	1	3	2	1
GO:0046655	folic acid metabolic process	biological_process	0.23015	1	3	2	1
GO:0046656	folic acid biosynthetic process	biological_process	0.23015	1	3	2	1
GO:0042178	xenobiotic catabolic process	biological_process	0.2336	1	2	2	0
GO:0007224	smoothened signaling pathway	biological_process	0.23907	1	2	2	0
GO:0006108	malate metabolic process	biological_process	0.24325	1	2	2	0
GO:0015995	chlorophyll biosynthetic process	biological_process	0.26361	1	2	2	0
GO:0016840	carbon-nitrogen lyase activity	molecular_function	0.27054	1	2	2	0
GO:0016247	channel regulator activity	molecular_function	0.29823	1	8	2	6
GO:0009396	folic acid-containing compound biosynthetic process	biological_process	0.29978	1	4	2	2
GO:0016615	malate dehydrogenase activity	molecular_function	0.30689	1	2	2	0
GO:0015093	ferrous iron transmembrane transporter activity	molecular_function	0.31566	1	3	2	1
GO:0015684	ferrous iron transport	biological_process	0.31566	1	3	2	1
GO:0008200	ion channel inhibitor activity	molecular_function	0.33413	1	7	2	5
GO:0016248	channel inhibitor activity	molecular_function	0.33413	1	7	2	5
GO:0042559	pteridine-containing compound biosynthetic process	biological_process	0.34542	1	4	2	2
GO:0043086	negative regulation of catalytic activity	biological_process	0.3699	1	4	2	2
GO:0006783	heme biosynthetic process	biological_process	0.37103	1	3	2	1
GO:0006760	folic acid-containing compound metabolic process	biological_process	0.37243	1	4	2	2
GO:0044092	negative regulation of molecular function	biological_process	0.37255	1	4	2	2
GO:0016799	hydrolase activity, hydrolyzing N-glycosyl compounds	molecular_function	0.38395	1	3	2	1
GO:0030976	thiamine pyrophosphate binding	molecular_function	0.38671	1	2	2	0
GO:0004144	diacylglycerol O-acyltransferase activity	molecular_function	0.38811	1	2	2	0
GO:0016411	acylglycerol O-acyltransferase activity	molecular_function	0.39554	1	2	2	0
GO:0045087	innate immune response	biological_process	0.40342	1	2	2	0
GO:0043650	dicarboxylic acid biosynthetic process	biological_process	0.4134	1	3	2	1
GO:0042168	heme metabolic process	biological_process	0.41857	1	3	2	1
GO:0019953	sexual reproduction	biological_process	0.41912	1	9	2	7
GO:0016628	oxidoreductase activity, acting on the CH-CH group of donors, NAD or NADP as acceptor	molecular_function	0.42756	1	3	2	1
GO:0042558	pteridine-containing compound metabolic process	biological_process	0.43526	1	4	2	2
GO:0016667	oxidoreductase activity, acting on a sulfur group of donors	molecular_function	0.43679	1	6	2	4
GO:0005381	iron ion transmembrane transporter activity	molecular_function	0.45694	1	3	2	1
GO:0000003	reproduction	biological_process	0.45761	1	14	2	12
GO:0016645	oxidoreductase activity, acting on the CH-NH group of donors	molecular_function	0.46062	1	3	2	1
GO:0032269	negative regulation of cellular protein metabolic process	biological_process	0.4763	1	4	2	2
GO:0051248	negative regulation of protein metabolic process	biological_process	0.4763	1	4	2	2
GO:0004536	deoxyribonuclease activity	molecular_function	0.50516	1	5	2	3
GO:0006826	iron ion transport	biological_process	0.50604	1	3	2	1
GO:0042597	periplasmic space	cellular_component	0.5073	1	2	2	0
GO:0007218	neuropeptide signaling pathway	biological_process	0.51583	1	3	2	1
GO:0006885	regulation of pH	biological_process	0.5321	1	2	2	0
GO:0015171	amino acid transmembrane transporter activity	molecular_function	0.53373	1	2	2	0
GO:0098799	outer mitochondrial membrane protein complex	cellular_component	0.53506	1	2	2	0
GO:0055067	monovalent inorganic cation homeostasis	biological_process	0.53982	1	2	2	0
GO:0008081	phosphoric diester hydrolase activity	molecular_function	0.54778	1	3	2	1
GO:0000151	ubiquitin ligase complex	cellular_component	0.55869	1	8	2	6
GO:0048583	regulation of response to stimulus	biological_process	0.58028	1	7	2	5
GO:0015298	solute:cation antiporter activity	molecular_function	0.58458	1	2	2	0
GO:0015299	solute:proton antiporter activity	molecular_function	0.58458	1	2	2	0
GO:0031683	G-protein beta/gamma-subunit complex binding	molecular_function	0.5879	1	2	2	0
GO:0042802	identical protein binding	molecular_function	0.59645	1	6	2	4
GO:0015276	ligand-gated ion channel activity	molecular_function	0.60826	1	3	2	1
GO:0022834	ligand-gated channel activity	molecular_function	0.60826	1	3	2	1
GO:0052689	carboxylic ester hydrolase activity	molecular_function	0.64464	1	4	2	2
GO:1990204	oxidoreductase complex	cellular_component	0.6527	1	4	2	2
GO:0030154	cell differentiation	biological_process	0.65774	1	8	2	6
GO:0006614	SRP-dependent cotranslational protein targeting to membrane	biological_process	0.6771	1	3	2	1
GO:0045047	protein targeting to ER	biological_process	0.6771	1	3	2	1
GO:0072599	establishment of protein localization to endoplasmic reticulum	biological_process	0.6771	1	3	2	1
GO:0030659	cytoplasmic vesicle membrane	cellular_component	0.69055	1	3	2	1
GO:0005882	intermediate filament	cellular_component	0.69516	1	3	2	1
GO:0045111	intermediate filament cytoskeleton	cellular_component	0.69516	1	3	2	1
GO:0048193	Golgi vesicle transport	biological_process	0.69771	1	5	2	3
GO:0015144	carbohydrate transmembrane transporter activity	molecular_function	0.71074	1	2	2	0
GO:1901476	carbohydrate transporter activity	molecular_function	0.71074	1	2	2	0
GO:0012506	vesicle membrane	cellular_component	0.71475	1	3	2	1
GO:0006613	cotranslational protein targeting to membrane	biological_process	0.72404	1	3	2	1
GO:0070972	protein localization to endoplasmic reticulum	biological_process	0.72646	1	3	2	1
GO:0000902	cell morphogenesis	biological_process	0.7465	1	3	2	1
GO:0006612	protein targeting to membrane	biological_process	0.74897	1	3	2	1
GO:0032989	cellular component morphogenesis	biological_process	0.74953	1	3	2	1
GO:0042398	cellular modified amino acid biosynthetic process	biological_process	0.75086	1	6	2	4
GO:0031514	motile cilium	cellular_component	0.75116	1	2	2	0
GO:0005743	mitochondrial inner membrane	cellular_component	0.75152	1	6	2	4
GO:0044455	mitochondrial membrane part	cellular_component	0.75386	1	6	2	4
GO:0004673	protein histidine kinase activity	molecular_function	0.76184	1	2	2	0
GO:0009365	protein histidine kinase complex	cellular_component	0.76184	1	2	2	0
GO:0016775	phosphotransferase activity, nitrogenous group as acceptor	molecular_function	0.76184	1	2	2	0
GO:0046915	transition metal ion transmembrane transporter activity	molecular_function	0.76212	1	3	2	1
GO:0090150	establishment of protein localization to membrane	biological_process	0.77092	1	4	2	2
GO:0044433	cytoplasmic vesicle part	cellular_component	0.77163	1	3	2	1
GO:1901681	sulfur compound binding	molecular_function	0.77861	1	2	2	0
GO:0019866	organelle inner membrane	cellular_component	0.78274	1	6	2	4
GO:0072657	protein localization to membrane	biological_process	0.7834	1	4	2	2
GO:0005929	cilium	cellular_component	0.79876	1	2	2	0
GO:0006397	mRNA processing	biological_process	0.81516	1	8	2	6
GO:0005261	cation channel activity	molecular_function	0.82392	1	5	2	3
GO:0098798	mitochondrial protein complex	cellular_component	0.82605	1	5	2	3
GO:0016311	dephosphorylation	biological_process	0.85723	1	2	2	0
GO:0008134	transcription factor binding	molecular_function	0.86032	1	7	2	5
GO:0045017	glycerolipid biosynthetic process	biological_process	0.86643	1	2	2	0
GO:0007005	mitochondrion organization	biological_process	0.87276	1	3	2	1
GO:0019725	cellular homeostasis	biological_process	0.87636	1	5	2	3
GO:0004540	ribonuclease activity	molecular_function	0.87945	1	4	2	2
GO:0006099	tricarboxylic acid cycle	biological_process	0.88953	1	2	2	0
GO:0006101	citrate metabolic process	biological_process	0.89119	1	2	2	0
GO:0005730	nucleolus	cellular_component	0.89462	1	8	2	6
GO:0008135	translation factor activity, RNA binding	molecular_function	0.8957	1	4	2	2
GO:0016071	mRNA metabolic process	biological_process	0.8965	1	8	2	6
GO:0072350	tricarboxylic acid metabolic process	biological_process	0.92017	1	2	2	0
GO:0009247	glycolipid biosynthetic process	biological_process	0.92638	1	2	2	0
GO:0046467	membrane lipid biosynthetic process	biological_process	0.92707	1	2	2	0
GO:0051336	regulation of hydrolase activity	biological_process	0.92827	1	2	2	0
GO:0003899	DNA-directed RNA polymerase activity	molecular_function	0.93585	1	6	2	4
GO:0005741	mitochondrial outer membrane	cellular_component	0.93684	1	2	2	0
GO:0031968	organelle outer membrane	cellular_component	0.93812	1	2	2	0
GO:0018193	peptidyl-amino acid modification	biological_process	0.93843	1	2	2	0
GO:0044802	single-organism membrane organization	biological_process	0.9423	1	4	2	2
GO:0043933	macromolecular complex subunit organization	biological_process	0.94613	1	18	2	16
GO:0008654	phospholipid biosynthetic process	biological_process	0.94706	1	2	2	0
GO:0015976	carbon utilization	biological_process	0.94806	1	2	2	0
GO:0004521	endoribonuclease activity	molecular_function	0.94857	1	2	2	0
GO:0042995	cell projection	cellular_component	0.94893	1	2	2	0
GO:0000226	microtubule cytoskeleton organization	biological_process	0.95103	1	3	2	1
GO:0006915	apoptotic process	biological_process	0.95199	1	2	2	0
GO:0044454	nuclear chromosome part	cellular_component	0.95275	1	2	2	0
GO:0012501	programmed cell death	biological_process	0.9556	1	2	2	0
GO:0008219	cell death	biological_process	0.96351	1	2	2	0
GO:0016265	death	biological_process	0.96351	1	2	2	0
GO:0004888	transmembrane signaling receptor activity	molecular_function	0.96626	1	3	2	1
GO:0006790	sulfur compound metabolic process	biological_process	0.96736	1	6	2	4
GO:0008757	S-adenosylmethionine-dependent methyltransferase activity	molecular_function	0.97068	1	2	2	0
GO:0006887	exocytosis	biological_process	0.97244	1	2	2	0
GO:0051156	glucose 6-phosphate metabolic process	biological_process	0.97578	1	2	2	0
GO:0006664	glycolipid metabolic process	biological_process	0.98133	1	3	2	1
GO:0061024	membrane organization	biological_process	0.98483	1	4	2	2
GO:0006643	membrane lipid metabolic process	biological_process	0.98549	1	3	2	1
GO:0050660	flavin adenine dinucleotide binding	molecular_function	0.98738	1	3	2	1
GO:0006418	tRNA aminoacylation for protein translation	biological_process	0.98831	1	2	2	0
GO:0043038	amino acid activation	biological_process	0.99311	1	2	2	0
GO:0043039	tRNA aminoacylation	biological_process	0.99311	1	2	2	0
GO:0051603	proteolysis involved in cellular protein catabolic process	biological_process	0.99407	1	3	2	1
GO:0044257	cellular protein catabolic process	biological_process	0.9941	1	3	2	1
GO:0030163	protein catabolic process	biological_process	0.99697	1	3	2	1
GO:0008033	tRNA processing	biological_process	0.9999	1	3	2	1
GO:0034470	ncRNA processing	biological_process	0.99998	1	4	2	2
GO:0006480	N-terminal protein amino acid methylation	biological_process	0.0080937	0.42087	3	1	2
GO:0031365	N-terminal protein amino acid modification	biological_process	0.0080937	0.42087	3	1	2
GO:0005618	cell wall	cellular_component	0.010972	0.52474	11	1	10
GO:0003933	GTP cyclohydrolase activity	molecular_function	0.013764	0.63442	2	1	1
GO:0006323	DNA packaging	biological_process	0.020853	0.81327	8	1	7
GO:0009772	photosynthetic electron transport in photosystem II	biological_process	0.026224	0.97626	2	1	1
GO:0042127	regulation of cell proliferation	biological_process	0.027087	0.99704	3	1	2
GO:0070981	L-asparagine biosynthetic process	biological_process	0.027965	1	1	1	0
GO:0070982	L-asparagine metabolic process	biological_process	0.027965	1	1	1	0
GO:0015669	gas transport	biological_process	0.028746	1	1	1	0
GO:0015671	oxygen transport	biological_process	0.028746	1	1	1	0
GO:0004738	pyruvate dehydrogenase activity	molecular_function	0.031472	1	1	1	0
GO:0004739	pyruvate dehydrogenase (acetyl-transferring) activity	molecular_function	0.031472	1	1	1	0
GO:0045254	pyruvate dehydrogenase complex	cellular_component	0.031472	1	1	1	0
GO:0010959	regulation of metal ion transport	biological_process	0.035674	1	3	1	2
GO:0004801	sedoheptulose-7-phosphate:D-glyceraldehyde-3-phosphate glyceronetransferase activity	molecular_function	0.045403	1	1	1	0
GO:0047750	cholestenol delta-isomerase activity	molecular_function	0.046685	1	2	1	1
GO:0004037	allantoicase activity	molecular_function	0.04877	1	1	1	0
GO:0016863	intramolecular oxidoreductase activity, transposing C=C bonds	molecular_function	0.05734	1	2	1	1
GO:0043269	regulation of ion transport	biological_process	0.057394	1	3	1	2
GO:0030990	intraciliary transport particle	cellular_component	0.059159	1	1	1	0
GO:0030991	intraciliary transport particle A	cellular_component	0.059159	1	1	1	0
GO:0007289	spermatid nucleus differentiation	biological_process	0.064942	1	1	1	0
GO:0035092	sperm chromatin condensation	biological_process	0.064942	1	1	1	0
GO:0010731	protein glutathionylation	biological_process	0.066436	1	1	1	0
GO:0030174	regulation of DNA-dependent DNA replication initiation	biological_process	0.067524	1	1	1	0
GO:0032297	negative regulation of DNA-dependent DNA replication initiation	biological_process	0.067524	1	1	1	0
GO:0009767	photosynthetic electron transport chain	biological_process	0.068165	1	2	1	1
GO:0050792	regulation of viral process	biological_process	0.070176	1	2	1	1
GO:0004511	tyrosine 3-monooxygenase activity	molecular_function	0.074465	1	3	1	2
GO:0004883	glucocorticoid receptor activity	molecular_function	0.076855	1	1	1	0
GO:0031958	corticosteroid receptor signaling pathway	biological_process	0.076855	1	1	1	0
GO:0031960	response to corticosteroid	biological_process	0.076855	1	1	1	0
GO:0042921	glucocorticoid receptor signaling pathway	biological_process	0.076855	1	1	1	0
GO:0043402	glucocorticoid mediated signaling pathway	biological_process	0.076855	1	1	1	0
GO:0051384	response to glucocorticoid	biological_process	0.076855	1	1	1	0
GO:0071384	cellular response to corticosteroid stimulus	biological_process	0.076855	1	1	1	0
GO:0071385	cellular response to glucocorticoid stimulus	biological_process	0.076855	1	1	1	0
GO:0043549	regulation of kinase activity	biological_process	0.077241	1	5	1	4
GO:0045859	regulation of protein kinase activity	biological_process	0.077241	1	5	1	4
GO:0019684	photosynthesis, light reaction	biological_process	0.079957	1	5	1	4
GO:0016714	oxidoreductase activity, acting on paired donors, with incorporation or reduction of molecular oxygen, reduced pteridine as one donor, and incorporation of one atom of oxygen	molecular_function	0.084115	1	3	1	2
GO:0007271	synaptic transmission, cholinergic	biological_process	0.089141	1	1	1	0
GO:0030431	sleep	biological_process	0.089141	1	1	1	0
GO:0032222	regulation of synaptic transmission, cholinergic	biological_process	0.089141	1	1	1	0
GO:0032411	positive regulation of transporter activity	biological_process	0.089141	1	1	1	0
GO:0032414	positive regulation of ion transmembrane transporter activity	biological_process	0.089141	1	1	1	0
GO:0034235	GPI anchor binding	molecular_function	0.089141	1	1	1	0
GO:0034764	positive regulation of transmembrane transport	biological_process	0.089141	1	1	1	0
GO:0034767	positive regulation of ion transmembrane transport	biological_process	0.089141	1	1	1	0
GO:0043268	positive regulation of potassium ion transport	biological_process	0.089141	1	1	1	0
GO:0043270	positive regulation of ion transport	biological_process	0.089141	1	1	1	0
GO:1901016	regulation of potassium ion transmembrane transporter activity	biological_process	0.089141	1	1	1	0
GO:1901018	positive regulation of potassium ion transmembrane transporter activity	biological_process	0.089141	1	1	1	0
GO:1901379	regulation of potassium ion transmembrane transport	biological_process	0.089141	1	1	1	0
GO:1901381	positive regulation of potassium ion transmembrane transport	biological_process	0.089141	1	1	1	0
GO:1903818	positive regulation of voltage-gated potassium channel activity	biological_process	0.089141	1	1	1	0
GO:1904062	regulation of cation transmembrane transport	biological_process	0.089141	1	1	1	0
GO:1904064	positive regulation of cation transmembrane transport	biological_process	0.089141	1	1	1	0
GO:2001257	regulation of cation channel activity	biological_process	0.089141	1	1	1	0
GO:2001259	positive regulation of cation channel activity	biological_process	0.089141	1	1	1	0
GO:0001932	regulation of protein phosphorylation	biological_process	0.09102	1	5	1	4
GO:0004340	glucokinase activity	molecular_function	0.092282	1	1	1	0
GO:0030176	integral component of endoplasmic reticulum membrane	cellular_component	0.09286	1	6	1	5
GO:0043266	regulation of potassium ion transport	biological_process	0.093948	1	1	1	0
GO:0030291	protein serine/threonine kinase inhibitor activity	molecular_function	0.094365	1	2	1	1
GO:0035429	gluconate transmembrane transport	biological_process	0.098047	1	1	1	0
GO:0016125	sterol metabolic process	biological_process	0.10152	1	2	1	1
GO:0043903	regulation of symbiosis, encompassing mutualism through parasitism	biological_process	0.10523	1	2	1	1
GO:0042325	regulation of phosphorylation	biological_process	0.10717	1	5	1	4
GO:0019238	cyclohydrolase activity	molecular_function	0.10783	1	2	1	1
GO:0031227	intrinsic component of endoplasmic reticulum membrane	cellular_component	0.10826	1	6	1	5
GO:0050804	modulation of synaptic transmission	biological_process	0.10914	1	1	1	0
GO:0022898	regulation of transmembrane transporter activity	biological_process	0.10932	1	1	1	0
GO:0032409	regulation of transporter activity	biological_process	0.10932	1	1	1	0
GO:0032412	regulation of ion transmembrane transporter activity	biological_process	0.10932	1	1	1	0
GO:0009452	7-methylguanosine RNA capping	biological_process	0.1118	1	3	1	2
GO:0036260	RNA capping	biological_process	0.1118	1	3	1	2
GO:0051726	regulation of cell cycle	biological_process	0.11207	1	7	1	6
GO:0004483	mRNA (nucleoside-2'-O-)-methyltransferase activity	molecular_function	0.11323	1	1	1	0
GO:0046406	magnesium protoporphyrin IX methyltransferase activity	molecular_function	0.1156	1	1	1	0
GO:0016163	nitrogenase activity	molecular_function	0.12058	1	1	1	0
GO:0016610	nitrogenase complex	cellular_component	0.12058	1	1	1	0
GO:0016732	oxidoreductase activity, acting on iron-sulfur proteins as donors, dinitrogen as acceptor	molecular_function	0.12058	1	1	1	0
GO:0018967	tetrachloroethylene metabolic process	biological_process	0.12058	1	1	1	0
GO:0019337	tetrachloroethylene catabolic process	biological_process	0.12058	1	1	1	0
GO:0030541	plasmid partitioning	biological_process	0.12341	1	1	1	0
GO:0005024	transforming growth factor beta-activated receptor activity	molecular_function	0.12538	1	1	1	0
GO:0005026	transforming growth factor beta receptor activity, type II	molecular_function	0.12538	1	1	1	0
GO:0034762	regulation of transmembrane transport	biological_process	0.12611	1	1	1	0
GO:0034765	regulation of ion transmembrane transport	biological_process	0.12611	1	1	1	0
GO:0051240	positive regulation of multicellular organismal process	biological_process	0.1279	1	3	1	2
GO:0004396	hexokinase activity	molecular_function	0.13105	1	1	1	0
GO:0005537	mannose binding	molecular_function	0.13259	1	1	1	0
GO:0000255	allantoin metabolic process	biological_process	0.13364	1	1	1	0
GO:0000256	allantoin catabolic process	biological_process	0.13364	1	1	1	0
GO:0045156	electron transporter, transferring electrons within the cyclic electron transport pathway of photosynthesis activity	molecular_function	0.14174	1	2	1	1
GO:0051607	defense response to virus	biological_process	0.14262	1	4	1	3
GO:0030667	secretory granule membrane	cellular_component	0.14443	1	1	1	0
GO:0010827	regulation of glucose transport	biological_process	0.14621	1	1	1	0
GO:0010829	negative regulation of glucose transport	biological_process	0.14621	1	1	1	0
GO:0015758	glucose transport	biological_process	0.14621	1	1	1	0
GO:0046323	glucose import	biological_process	0.14621	1	1	1	0
GO:0046324	regulation of glucose import	biological_process	0.14621	1	1	1	0
GO:0046325	negative regulation of glucose import	biological_process	0.14621	1	1	1	0
GO:0003911	DNA ligase (NAD+) activity	molecular_function	0.14672	1	2	1	1
GO:0007050	cell cycle arrest	biological_process	0.14746	1	2	1	1
GO:0005788	endoplasmic reticulum lumen	cellular_component	0.14809	1	1	1	0
GO:0008811	chloramphenicol O-acetyltransferase activity	molecular_function	0.14953	1	1	1	0
GO:0000098	sulfur amino acid catabolic process	biological_process	0.1567	1	1	1	0
GO:0030328	prenylcysteine catabolic process	biological_process	0.1567	1	1	1	0
GO:0030329	prenylcysteine metabolic process	biological_process	0.1567	1	1	1	0
GO:0042219	cellular modified amino acid catabolic process	biological_process	0.1567	1	1	1	0
GO:0044273	sulfur compound catabolic process	biological_process	0.1567	1	1	1	0
GO:0042546	cell wall biogenesis	biological_process	0.15685	1	6	1	5
GO:0004800	thyroxine 5'-deiodinase activity	molecular_function	0.16322	1	1	1	0
GO:0009252	peptidoglycan biosynthetic process	biological_process	0.16387	1	3	1	2
GO:0034450	ubiquitin-ubiquitin ligase activity	molecular_function	0.16391	1	1	1	0
GO:0019220	regulation of phosphate metabolic process	biological_process	0.16452	1	5	1	4
GO:0051174	regulation of phosphorus metabolic process	biological_process	0.16452	1	5	1	4
GO:0004862	cAMP-dependent protein kinase inhibitor activity	molecular_function	0.16476	1	1	1	0
GO:0008773	[protein-PII] uridylyltransferase activity	molecular_function	0.16747	1	1	1	0
GO:0016730	oxidoreductase activity, acting on iron-sulfur proteins as donors	molecular_function	0.16759	1	2	1	1
GO:0034219	carbohydrate transmembrane transport	biological_process	0.17041	1	1	1	0
GO:0071396	cellular response to lipid	biological_process	0.1735	1	2	1	1
GO:0018106	peptidyl-histidine phosphorylation	biological_process	0.17419	1	1	1	0
GO:0005952	cAMP-dependent protein kinase complex	cellular_component	0.1745	1	1	1	0
GO:0004356	glutamate-ammonia ligase activity	molecular_function	0.17615	1	2	1	1
GO:0019646	aerobic electron transport chain	biological_process	0.17659	1	1	1	0
GO:0006383	transcription from RNA polymerase III promoter	biological_process	0.1768	1	3	1	2
GO:0001933	negative regulation of protein phosphorylation	biological_process	0.17853	1	1	1	0
GO:0006469	negative regulation of protein kinase activity	biological_process	0.17853	1	1	1	0
GO:0033673	negative regulation of kinase activity	biological_process	0.17853	1	1	1	0
GO:0042326	negative regulation of phosphorylation	biological_process	0.17853	1	1	1	0
GO:0018202	peptidyl-histidine modification	biological_process	0.18007	1	1	1	0
GO:0022884	macromolecule transmembrane transporter activity	molecular_function	0.18047	1	2	1	1
GO:0004026	alcohol O-acetyltransferase activity	molecular_function	0.18352	1	1	1	0
GO:0034318	alcohol O-acyltransferase activity	molecular_function	0.18352	1	1	1	0
GO:0002252	immune effector process	biological_process	0.18465	1	4	1	3
GO:0007281	germ cell development	biological_process	0.18973	1	6	1	5
GO:0016852	sirohydrochlorin cobaltochelatase activity	molecular_function	0.19008	1	1	1	0
GO:0032865	ERMES complex	cellular_component	0.19117	1	1	1	0
GO:0044232	organelle membrane contact site	cellular_component	0.19117	1	1	1	0
GO:0044233	ER-mitochondrion membrane contact site	cellular_component	0.19117	1	1	1	0
GO:0007157	heterophilic cell-cell adhesion via plasma membrane cell adhesion molecules	biological_process	0.19179	1	1	1	0
GO:0009273	peptidoglycan-based cell wall biogenesis	biological_process	0.1947	1	3	1	2
GO:0008009	chemokine activity	molecular_function	0.19497	1	1	1	0
GO:0042379	chemokine receptor binding	molecular_function	0.19497	1	1	1	0
GO:0051338	regulation of transferase activity	biological_process	0.19694	1	5	1	4
GO:0016211	ammonia ligase activity	molecular_function	0.19713	1	2	1	1
GO:0016880	acid-ammonia (or amide) ligase activity	molecular_function	0.19713	1	2	1	1
GO:0008285	negative regulation of cell proliferation	biological_process	0.19841	1	1	1	0
GO:0019882	antigen processing and presentation	biological_process	0.20146	1	2	1	1
GO:0004411	homogentisate 1,2-dioxygenase activity	molecular_function	0.20439	1	1	1	0
GO:0000270	peptidoglycan metabolic process	biological_process	0.20475	1	3	1	2
GO:0015128	gluconate transmembrane transporter activity	molecular_function	0.20505	1	1	1	0
GO:0015725	gluconate transport	biological_process	0.20505	1	1	1	0
GO:0042873	aldonate transport	biological_process	0.20505	1	1	1	0
GO:0042879	aldonate transmembrane transporter activity	molecular_function	0.20505	1	1	1	0
GO:0004064	arylesterase activity	molecular_function	0.20508	1	1	1	0
GO:0006997	nucleus organization	biological_process	0.20818	1	1	1	0
GO:0009755	hormone-mediated signaling pathway	biological_process	0.20922	1	3	1	2
GO:0042302	structural constituent of cuticle	molecular_function	0.21196	1	2	1	1
GO:0008645	hexose transport	biological_process	0.21438	1	1	1	0
GO:0032870	cellular response to hormone stimulus	biological_process	0.21537	1	3	1	2
GO:0045934	negative regulation of nucleobase-containing compound metabolic process	biological_process	0.21857	1	4	1	3
GO:0044038	cell wall macromolecule biosynthetic process	biological_process	0.21879	1	3	1	2
GO:0070589	cellular component macromolecule biosynthetic process	biological_process	0.21879	1	3	1	2
GO:0042205	chlorinated hydrocarbon catabolic process	biological_process	0.22101	1	1	1	0
GO:0042206	halogenated hydrocarbon catabolic process	biological_process	0.22101	1	1	1	0
GO:0019825	oxygen binding	molecular_function	0.22555	1	1	1	0
GO:0004555	alpha,alpha-trehalase activity	molecular_function	0.22794	1	1	1	0
GO:0015927	trehalase activity	molecular_function	0.22794	1	1	1	0
GO:0007286	spermatid development	biological_process	0.22799	1	1	1	0
GO:0048515	spermatid differentiation	biological_process	0.22799	1	1	1	0
GO:0015159	polysaccharide transmembrane transporter activity	molecular_function	0.22884	1	1	1	0
GO:0006024	glycosaminoglycan biosynthetic process	biological_process	0.23089	1	4	1	3
GO:0019887	protein kinase regulator activity	molecular_function	0.23213	1	3	1	2
GO:0031419	cobalamin binding	molecular_function	0.23572	1	1	1	0
GO:0009082	branched-chain amino acid biosynthetic process	biological_process	0.23894	1	3	1	2
GO:0071495	cellular response to endogenous stimulus	biological_process	0.24013	1	3	1	2
GO:0004799	thymidylate synthase activity	molecular_function	0.24314	1	1	1	0
GO:0000176	nuclear exosome (RNase complex)	cellular_component	0.24443	1	1	1	0
GO:0044212	transcription regulatory region DNA binding	molecular_function	0.24568	1	1	1	0
GO:0071107	response to parathyroid hormone	biological_process	0.24685	1	1	1	0
GO:0022412	cellular process involved in reproduction in multicellular organism	biological_process	0.248	1	6	1	5
GO:0015774	polysaccharide transport	biological_process	0.24836	1	1	1	0
GO:0043605	cellular amide catabolic process	biological_process	0.24981	1	1	1	0
GO:0051050	positive regulation of transport	biological_process	0.25146	1	1	1	0
GO:0000213	tRNA-intron endonuclease activity	molecular_function	0.25355	1	1	1	0
GO:0000214	tRNA-intron endonuclease complex	cellular_component	0.25355	1	1	1	0
GO:0003006	developmental process involved in reproduction	biological_process	0.25541	1	8	1	7
GO:0019354	siroheme biosynthetic process	biological_process	0.25745	1	2	1	1
GO:0043115	precorrin-2 dehydrogenase activity	molecular_function	0.25745	1	2	1	1
GO:0046156	siroheme metabolic process	biological_process	0.25745	1	2	1	1
GO:0010563	negative regulation of phosphorus metabolic process	biological_process	0.25894	1	1	1	0
GO:0045936	negative regulation of phosphate metabolic process	biological_process	0.25894	1	1	1	0
GO:0009615	response to virus	biological_process	0.26047	1	4	1	3
GO:0008028	monocarboxylic acid transmembrane transporter activity	molecular_function	0.26291	1	1	1	0
GO:0006816	calcium ion transport	biological_process	0.26317	1	5	1	4
GO:0004482	mRNA (guanine-N7-)-methyltransferase activity	molecular_function	0.26421	1	1	1	0
GO:0016796	exonuclease activity, active with either ribo- or deoxyribonucleic acids and producing 5'-phosphomonoesters	molecular_function	0.26474	1	4	1	3
GO:0046999	regulation of conjugation	biological_process	0.26684	1	1	1	0
GO:0004146	dihydrofolate reductase activity	molecular_function	0.26735	1	1	1	0
GO:0006761	dihydrofolate biosynthetic process	biological_process	0.26735	1	1	1	0
GO:0046452	dihydrofolate metabolic process	biological_process	0.26735	1	1	1	0
GO:0006023	aminoglycan biosynthetic process	biological_process	0.26742	1	4	1	3
GO:0017148	negative regulation of translation	biological_process	0.27123	1	3	1	2
GO:0034249	negative regulation of cellular amide metabolic process	biological_process	0.27123	1	3	1	2
GO:0000975	regulatory region DNA binding	molecular_function	0.27421	1	1	1	0
GO:0001067	regulatory region nucleic acid binding	molecular_function	0.27421	1	1	1	0
GO:0006559	L-phenylalanine catabolic process	biological_process	0.27612	1	1	1	0
GO:1902222	erythrose 4-phosphate/phosphoenolpyruvate family amino acid catabolic process	biological_process	0.27612	1	1	1	0
GO:0048029	monosaccharide binding	molecular_function	0.27752	1	1	1	0
GO:0016814	hydrolase activity, acting on carbon-nitrogen (but not peptide) bonds, in cyclic amidines	molecular_function	0.27888	1	2	1	1
GO:0007601	visual perception	biological_process	0.2794	1	1	1	0
GO:0030553	cGMP binding	molecular_function	0.2794	1	1	1	0
GO:0050953	sensory perception of light stimulus	biological_process	0.2794	1	1	1	0
GO:0045766	positive regulation of angiogenesis	biological_process	0.28046	1	1	1	0
GO:1904018	positive regulation of vasculature development	biological_process	0.28046	1	1	1	0
GO:0003909	DNA ligase activity	molecular_function	0.28544	1	2	1	1
GO:0031399	regulation of protein modification process	biological_process	0.28821	1	5	1	4
GO:0033897	ribonuclease T2 activity	molecular_function	0.28879	1	1	1	0
GO:0008661	1-deoxy-D-xylulose-5-phosphate synthase activity	molecular_function	0.2911	1	1	1	0
GO:0001525	angiogenesis	biological_process	0.29358	1	1	1	0
GO:0001568	blood vessel development	biological_process	0.29358	1	1	1	0
GO:0001944	vasculature development	biological_process	0.29358	1	1	1	0
GO:0045765	regulation of angiogenesis	biological_process	0.29358	1	1	1	0
GO:0048514	blood vessel morphogenesis	biological_process	0.29358	1	1	1	0
GO:0072358	cardiovascular system development	biological_process	0.29358	1	1	1	0
GO:0072359	circulatory system development	biological_process	0.29358	1	1	1	0
GO:1901342	regulation of vasculature development	biological_process	0.29358	1	1	1	0
GO:0033993	response to lipid	biological_process	0.29391	1	2	1	1
GO:0010167	response to nitrate	biological_process	0.2945	1	1	1	0
GO:0015706	nitrate transport	biological_process	0.2945	1	1	1	0
GO:0008855	exodeoxyribonuclease VII activity	molecular_function	0.29593	1	3	1	2
GO:0009318	exodeoxyribonuclease VII complex	cellular_component	0.29593	1	3	1	2
GO:0007249	I-kappaB kinase/NF-kappaB signaling	biological_process	0.29813	1	1	1	0
GO:0043122	regulation of I-kappaB kinase/NF-kappaB signaling	biological_process	0.29813	1	1	1	0
GO:0043123	positive regulation of I-kappaB kinase/NF-kappaB signaling	biological_process	0.29813	1	1	1	0
GO:0051051	negative regulation of transport	biological_process	0.29872	1	1	1	0
GO:0031301	integral component of organelle membrane	cellular_component	0.2997	1	7	1	6
GO:0004860	protein kinase inhibitor activity	molecular_function	0.30188	1	2	1	1
GO:0019210	kinase inhibitor activity	molecular_function	0.30188	1	2	1	1
GO:0008156	negative regulation of DNA replication	biological_process	0.30584	1	1	1	0
GO:0090329	regulation of DNA-dependent DNA replication	biological_process	0.30584	1	1	1	0
GO:2000104	negative regulation of DNA-dependent DNA replication	biological_process	0.30584	1	1	1	0
GO:0015749	monosaccharide transport	biological_process	0.30759	1	1	1	0
GO:0006325	chromatin organization	biological_process	0.31102	1	7	1	6
GO:0033037	polysaccharide localization	biological_process	0.31217	1	1	1	0
GO:0009409	response to cold	biological_process	0.31644	1	1	1	0
GO:0098742	cell-cell adhesion via plasma-membrane adhesion molecules	biological_process	0.31656	1	1	1	0
GO:0016151	nickel cation binding	molecular_function	0.31699	1	3	1	2
GO:0051053	negative regulation of DNA metabolic process	biological_process	0.31768	1	1	1	0
GO:0000178	exosome (RNase complex)	cellular_component	0.32063	1	1	1	0
GO:0016530	metallochaperone activity	molecular_function	0.32124	1	1	1	0
GO:0016531	copper chaperone activity	molecular_function	0.32124	1	1	1	0
GO:0031300	intrinsic component of organelle membrane	cellular_component	0.32146	1	7	1	6
GO:0060590	ATPase regulator activity	molecular_function	0.32271	1	4	1	3
GO:0009219	pyrimidine deoxyribonucleotide metabolic process	biological_process	0.32287	1	2	1	1
GO:0004579	dolichyl-diphosphooligosaccharide-protein glycotransferase activity	molecular_function	0.32309	1	1	1	0
GO:0009966	regulation of signal transduction	biological_process	0.32348	1	6	1	5
GO:0061630	ubiquitin protein ligase activity	molecular_function	0.32687	1	3	1	2
GO:0061659	ubiquitin-like protein ligase activity	molecular_function	0.32687	1	3	1	2
GO:0008918	lipopolysaccharide 3-alpha-galactosyltransferase activity	molecular_function	0.32811	1	1	1	0
GO:0035250	UDP-galactosyltransferase activity	molecular_function	0.32811	1	1	1	0
GO:0017080	sodium channel regulator activity	molecular_function	0.32885	1	3	1	2
GO:0019871	sodium channel inhibitor activity	molecular_function	0.32885	1	3	1	2
GO:0048468	cell development	biological_process	0.32895	1	7	1	6
GO:0009570	chloroplast stroma	cellular_component	0.32897	1	2	1	1
GO:0009394	2'-deoxyribonucleotide metabolic process	biological_process	0.32924	1	2	1	1
GO:0019692	deoxyribose phosphate metabolic process	biological_process	0.32924	1	2	1	1
GO:0051861	glycolipid binding	molecular_function	0.33148	1	1	1	0
GO:0034596	phosphatidylinositol phosphate 4-phosphatase activity	molecular_function	0.33247	1	1	1	0
GO:0034597	phosphatidylinositol-4,5-bisphosphate 4-phosphatase activity	molecular_function	0.33247	1	1	1	0
GO:0046839	phospholipid dephosphorylation	biological_process	0.33247	1	1	1	0
GO:0046856	phosphatidylinositol dephosphorylation	biological_process	0.33247	1	1	1	0
GO:0009532	plastid stroma	cellular_component	0.33344	1	2	1	1
GO:0030551	cyclic nucleotide binding	molecular_function	0.33396	1	1	1	0
GO:0008174	mRNA methyltransferase activity	molecular_function	0.33476	1	1	1	0
GO:0071310	cellular response to organic substance	biological_process	0.33685	1	3	1	2
GO:0009733	response to auxin	biological_process	0.3386	1	3	1	2
GO:0008283	cell proliferation	biological_process	0.34249	1	4	1	3
GO:0034593	phosphatidylinositol bisphosphate phosphatase activity	molecular_function	0.34432	1	1	1	0
GO:0052866	phosphatidylinositol phosphate phosphatase activity	molecular_function	0.34432	1	1	1	0
GO:0019872	streptomycin biosynthetic process	biological_process	0.3499	1	1	1	0
GO:0030647	aminoglycoside antibiotic metabolic process	biological_process	0.3499	1	1	1	0
GO:0030648	aminoglycoside antibiotic biosynthetic process	biological_process	0.3499	1	1	1	0
GO:0046173	polyol biosynthetic process	biological_process	0.3499	1	1	1	0
GO:0046343	streptomycin metabolic process	biological_process	0.3499	1	1	1	0
GO:0005758	mitochondrial intermembrane space	cellular_component	0.35149	1	1	1	0
GO:0031970	organelle envelope lumen	cellular_component	0.35149	1	1	1	0
GO:0019207	kinase regulator activity	molecular_function	0.35269	1	3	1	2
GO:0006231	dTMP biosynthetic process	biological_process	0.35428	1	1	1	0
GO:0042083	5,10-methylenetetrahydrofolate-dependent methyltransferase activity	molecular_function	0.35428	1	1	1	0
GO:0046073	dTMP metabolic process	biological_process	0.35428	1	1	1	0
GO:0009262	deoxyribonucleotide metabolic process	biological_process	0.35512	1	2	1	1
GO:0008915	lipid-A-disaccharide synthase activity	molecular_function	0.35811	1	1	1	0
GO:0008378	galactosyltransferase activity	molecular_function	0.35926	1	2	1	1
GO:0019199	transmembrane receptor protein kinase activity	molecular_function	0.36172	1	2	1	1
GO:0004529	exodeoxyribonuclease activity	molecular_function	0.3622	1	3	1	2
GO:0016895	exodeoxyribonuclease activity, producing 5'-phosphomonoesters	molecular_function	0.3622	1	3	1	2
GO:0009399	nitrogen fixation	biological_process	0.36308	1	1	1	0
GO:0003905	alkylbase DNA N-glycosylase activity	molecular_function	0.37204	1	1	1	0
GO:0030597	RNA glycosylase activity	molecular_function	0.37245	1	2	1	1
GO:0030598	rRNA N-glycosylase activity	molecular_function	0.37245	1	2	1	1
GO:0006542	glutamine biosynthetic process	biological_process	0.3779	1	1	1	0
GO:0098609	cell-cell adhesion	biological_process	0.37805	1	1	1	0
GO:0007217	tachykinin receptor signaling pathway	biological_process	0.37919	1	1	1	0
GO:0047134	protein-disulfide reductase activity	molecular_function	0.37938	1	2	1	1
GO:1902533	positive regulation of intracellular signal transduction	biological_process	0.38268	1	2	1	1
GO:0008137	NADH dehydrogenase (ubiquinone) activity	molecular_function	0.38676	1	3	1	2
GO:0050136	NADH dehydrogenase (quinone) activity	molecular_function	0.38676	1	3	1	2
GO:0016655	oxidoreductase activity, acting on NAD(P)H, quinone or similar compound as acceptor	molecular_function	0.3872	1	4	1	3
GO:0030141	secretory granule	cellular_component	0.39203	1	1	1	0
GO:0016668	oxidoreductase activity, acting on a sulfur group of donors, NAD(P) as acceptor	molecular_function	0.39644	1	2	1	1
GO:0003918	DNA topoisomerase type II (ATP-hydrolyzing) activity	molecular_function	0.39813	1	2	1	1
GO:0061505	DNA topoisomerase II activity	molecular_function	0.39813	1	2	1	1
GO:0010629	negative regulation of gene expression	biological_process	0.39823	1	6	1	5
GO:0003993	acid phosphatase activity	molecular_function	0.40019	1	2	1	1
GO:0019497	hexachlorocyclohexane metabolic process	biological_process	0.40019	1	2	1	1
GO:0018966	styrene metabolic process	biological_process	0.40443	1	1	1	0
GO:0042207	styrene catabolic process	biological_process	0.40443	1	1	1	0
GO:0048585	negative regulation of response to stimulus	biological_process	0.40914	1	2	1	1
GO:0016138	glycoside biosynthetic process	biological_process	0.41059	1	1	1	0
GO:0016886	ligase activity, forming phosphoric ester bonds	molecular_function	0.41194	1	2	1	1
GO:0015696	ammonium transport	biological_process	0.41361	1	1	1	0
GO:0019104	DNA N-glycosylase activity	molecular_function	0.4183	1	1	1	0
GO:0030288	outer membrane-bounded periplasmic space	cellular_component	0.41883	1	1	1	0
GO:0016137	glycoside metabolic process	biological_process	0.42187	1	1	1	0
GO:0009847	spore germination	biological_process	0.42195	1	1	1	0
GO:0006120	mitochondrial electron transport, NADH to ubiquinone	biological_process	0.42443	1	3	1	2
GO:1901698	response to nitrogen compound	biological_process	0.43356	1	1	1	0
GO:0043401	steroid hormone mediated signaling pathway	biological_process	0.43717	1	1	1	0
GO:0048545	response to steroid hormone	biological_process	0.43717	1	1	1	0
GO:0071383	cellular response to steroid hormone stimulus	biological_process	0.43717	1	1	1	0
GO:0016999	antibiotic metabolic process	biological_process	0.44113	1	1	1	0
GO:0017000	antibiotic biosynthetic process	biological_process	0.44113	1	1	1	0
GO:0017144	drug metabolic process	biological_process	0.44113	1	1	1	0
GO:0016646	oxidoreductase activity, acting on the CH-NH group of donors, NAD or NADP as acceptor	molecular_function	0.44793	1	2	1	1
GO:1900673	olefin metabolic process	biological_process	0.44943	1	1	1	0
GO:0000015	phosphopyruvate hydratase complex	cellular_component	0.44987	1	1	1	0
GO:0004634	phosphopyruvate hydratase activity	molecular_function	0.44987	1	1	1	0
GO:0048646	anatomical structure formation involved in morphogenesis	biological_process	0.4501	1	6	1	5
GO:0007276	gamete generation	biological_process	0.45119	1	7	1	6
GO:0007167	enzyme linked receptor protein signaling pathway	biological_process	0.45308	1	2	1	1
GO:0019200	carbohydrate kinase activity	molecular_function	0.45421	1	2	1	1
GO:0018196	peptidyl-asparagine modification	biological_process	0.4548	1	1	1	0
GO:0018279	protein N-linked glycosylation via asparagine	biological_process	0.4548	1	1	1	0
GO:0005218	intracellular ligand-gated calcium channel activity	molecular_function	0.45582	1	2	1	1
GO:0005219	ryanodine-sensitive calcium-release channel activity	molecular_function	0.45582	1	2	1	1
GO:0015278	calcium-release channel activity	molecular_function	0.45582	1	2	1	1
GO:0005217	intracellular ligand-gated ion channel activity	molecular_function	0.45833	1	2	1	1
GO:0016813	hydrolase activity, acting on carbon-nitrogen (but not peptide) bonds, in linear amidines	molecular_function	0.46126	1	1	1	0
GO:0006275	regulation of DNA replication	biological_process	0.46184	1	2	1	1
GO:0006370	7-methylguanosine mRNA capping	biological_process	0.46304	1	1	1	0
GO:1902554	serine/threonine protein kinase complex	cellular_component	0.46313	1	1	1	0
GO:0003954	NADH dehydrogenase activity	molecular_function	0.46407	1	3	1	2
GO:0050829	defense response to Gram-negative bacterium	biological_process	0.4643	1	1	1	0
GO:0006276	plasmid maintenance	biological_process	0.46436	1	1	1	0
GO:0042600	chorion	cellular_component	0.47188	1	6	1	5
GO:0002698	negative regulation of immune effector process	biological_process	0.47219	1	1	1	0
GO:0002832	negative regulation of response to biotic stimulus	biological_process	0.47219	1	1	1	0
GO:0030683	evasion or tolerance by virus of host immune response	biological_process	0.47219	1	1	1	0
GO:0043901	negative regulation of multi-organism process	biological_process	0.47219	1	1	1	0
GO:0050687	negative regulation of defense response to virus	biological_process	0.47219	1	1	1	0
GO:0000808	origin recognition complex	cellular_component	0.47403	1	2	1	1
GO:0005126	cytokine receptor binding	molecular_function	0.47468	1	2	1	1
GO:0071407	cellular response to organic cyclic compound	biological_process	0.47485	1	1	1	0
GO:0008519	ammonium transmembrane transporter activity	molecular_function	0.47574	1	1	1	0
GO:0034622	cellular macromolecular complex assembly	biological_process	0.48157	1	15	1	14
GO:0009678	hydrogen-translocating pyrophosphatase activity	molecular_function	0.48181	1	1	1	0
GO:0002683	negative regulation of immune system process	biological_process	0.48368	1	1	1	0
GO:0006874	cellular calcium ion homeostasis	biological_process	0.48775	1	2	1	1
GO:0055074	calcium ion homeostasis	biological_process	0.48775	1	2	1	1
GO:0042030	ATPase inhibitor activity	molecular_function	0.48838	1	2	1	1
GO:0072503	cellular divalent inorganic cation homeostasis	biological_process	0.48966	1	2	1	1
GO:0004143	diacylglycerol kinase activity	molecular_function	0.49079	1	1	1	0
GO:0006432	phenylalanyl-tRNA aminoacylation	biological_process	0.4914	1	1	1	0
GO:0072507	divalent inorganic cation homeostasis	biological_process	0.49184	1	2	1	1
GO:0030203	glycosaminoglycan metabolic process	biological_process	0.49747	1	4	1	3
GO:0006743	ubiquinone metabolic process	biological_process	0.50065	1	3	1	2
GO:0006744	ubiquinone biosynthetic process	biological_process	0.50065	1	3	1	2
GO:0046165	alcohol biosynthetic process	biological_process	0.50207	1	1	1	0
GO:0000394	RNA splicing, via endonucleolytic cleavage and ligation	biological_process	0.50415	1	1	1	0
GO:0006388	tRNA splicing, via endonucleolytic cleavage and ligation	biological_process	0.50415	1	1	1	0
GO:0009266	response to temperature stimulus	biological_process	0.50565	1	1	1	0
GO:0009074	aromatic amino acid family catabolic process	biological_process	0.50609	1	1	1	0
GO:0000160	phosphorelay signal transduction system	biological_process	0.50707	1	4	1	3
GO:0031348	negative regulation of defense response	biological_process	0.50963	1	1	1	0
GO:0000910	cytokinesis	biological_process	0.51311	1	5	1	4
GO:0020012	evasion or tolerance of host immune response	biological_process	0.51661	1	1	1	0
GO:0051805	evasion or tolerance of immune response of other organism involved in symbiotic interaction	biological_process	0.51661	1	1	1	0
GO:0052564	response to immune response of other organism involved in symbiotic interaction	biological_process	0.51661	1	1	1	0
GO:0052572	response to host immune response	biological_process	0.51661	1	1	1	0
GO:0009097	isoleucine biosynthetic process	biological_process	0.51855	1	1	1	0
GO:0009099	valine biosynthetic process	biological_process	0.51855	1	1	1	0
GO:0051258	protein polymerization	biological_process	0.52181	1	5	1	4
GO:0048609	multicellular organismal reproductive process	biological_process	0.52197	1	7	1	6
GO:0008839	4-hydroxy-tetrahydrodipicolinate reductase	molecular_function	0.52534	1	1	1	0
GO:0030150	protein import into mitochondrial matrix	biological_process	0.52689	1	1	1	0
GO:0006359	regulation of transcription from RNA polymerase III promoter	biological_process	0.52759	1	1	1	0
GO:0004576	oligosaccharyl transferase activity	molecular_function	0.53069	1	1	1	0
GO:0005845	mRNA cap binding complex	cellular_component	0.53878	1	1	1	0
GO:0034518	RNA cap binding complex	cellular_component	0.53878	1	1	1	0
GO:0002697	regulation of immune effector process	biological_process	0.53978	1	1	1	0
GO:0050688	regulation of defense response to virus	biological_process	0.53978	1	1	1	0
GO:0050690	regulation of defense response to virus by virus	biological_process	0.53978	1	1	1	0
GO:0032102	negative regulation of response to external stimulus	biological_process	0.54414	1	1	1	0
GO:0007059	chromosome segregation	biological_process	0.54976	1	5	1	4
GO:0051052	regulation of DNA metabolic process	biological_process	0.55054	1	2	1	1
GO:0014070	response to organic cyclic compound	biological_process	0.5514	1	1	1	0
GO:0006446	regulation of translational initiation	biological_process	0.55197	1	4	1	3
GO:0030269	tetrahydromethanopterin S-methyltransferase activity	molecular_function	0.55451	1	1	1	0
GO:0042086	5-methyl-5,6,7,8-tetrahydromethanopterin-dependent methyltransferase activity	molecular_function	0.55451	1	1	1	0
GO:0044780	bacterial-type flagellum assembly	biological_process	0.55548	1	1	1	0
GO:0070569	uridylyltransferase activity	molecular_function	0.55749	1	1	1	0
GO:0006825	copper ion transport	biological_process	0.56621	1	1	1	0
GO:0015459	potassium channel regulator activity	molecular_function	0.57351	1	1	1	0
GO:0019870	potassium channel inhibitor activity	molecular_function	0.57351	1	1	1	0
GO:0032504	multicellular organism reproduction	biological_process	0.57591	1	7	1	6
GO:1902531	regulation of intracellular signal transduction	biological_process	0.57724	1	2	1	1
GO:0009157	deoxyribonucleoside monophosphate biosynthetic process	biological_process	0.57777	1	1	1	0
GO:0009176	pyrimidine deoxyribonucleoside monophosphate metabolic process	biological_process	0.57777	1	1	1	0
GO:0009177	pyrimidine deoxyribonucleoside monophosphate biosynthetic process	biological_process	0.57777	1	1	1	0
GO:0009221	pyrimidine deoxyribonucleotide biosynthetic process	biological_process	0.57777	1	1	1	0
GO:0009263	deoxyribonucleotide biosynthetic process	biological_process	0.57777	1	1	1	0
GO:0009265	2'-deoxyribonucleotide biosynthetic process	biological_process	0.57777	1	1	1	0
GO:0046385	deoxyribose phosphate biosynthetic process	biological_process	0.57777	1	1	1	0
GO:0030682	evasion or tolerance of host defense response	biological_process	0.57787	1	1	1	0
GO:0051807	evasion or tolerance of defense response of other organism involved in symbiotic interaction	biological_process	0.57787	1	1	1	0
GO:0005262	calcium channel activity	molecular_function	0.57896	1	2	1	1
GO:0045786	negative regulation of cell cycle	biological_process	0.57994	1	2	1	1
GO:0005088	Ras guanyl-nucleotide exchange factor activity	molecular_function	0.58094	1	1	1	0
GO:0005089	Rho guanyl-nucleotide exchange factor activity	molecular_function	0.58094	1	1	1	0
GO:0009162	deoxyribonucleoside monophosphate metabolic process	biological_process	0.58171	1	1	1	0
GO:0019049	evasion or tolerance of host defenses by virus	biological_process	0.58256	1	1	1	0
GO:0044702	single organism reproductive process	biological_process	0.58663	1	8	1	7
GO:1901661	quinone metabolic process	biological_process	0.58718	1	3	1	2
GO:1901663	quinone biosynthetic process	biological_process	0.58718	1	3	1	2
GO:0030545	receptor regulator activity	molecular_function	0.5898	1	1	1	0
GO:0030547	receptor inhibitor activity	molecular_function	0.5898	1	1	1	0
GO:0030548	acetylcholine receptor regulator activity	molecular_function	0.5898	1	1	1	0
GO:0030550	acetylcholine receptor inhibitor activity	molecular_function	0.5898	1	1	1	0
GO:0071806	protein transmembrane transport	biological_process	0.59075	1	2	1	1
GO:0009967	positive regulation of signal transduction	biological_process	0.5926	1	2	1	1
GO:0010647	positive regulation of cell communication	biological_process	0.5926	1	2	1	1
GO:0023056	positive regulation of signaling	biological_process	0.5926	1	2	1	1
GO:0051094	positive regulation of developmental process	biological_process	0.5945	1	1	1	0
GO:0016670	oxidoreductase activity, acting on a sulfur group of donors, oxygen as acceptor	molecular_function	0.59551	1	1	1	0
GO:0047746	chlorophyllase activity	molecular_function	0.59745	1	1	1	0
GO:0035091	phosphatidylinositol binding	molecular_function	0.59841	1	1	1	0
GO:0015996	chlorophyll catabolic process	biological_process	0.59992	1	1	1	0
GO:0004114	3',5'-cyclic-nucleotide phosphodiesterase activity	molecular_function	0.60293	1	1	1	0
GO:0032780	negative regulation of ATPase activity	biological_process	0.60374	1	1	1	0
GO:0009245	lipid A biosynthetic process	biological_process	0.6057	1	1	1	0
GO:0046493	lipid A metabolic process	biological_process	0.6057	1	1	1	0
GO:1901269	lipooligosaccharide metabolic process	biological_process	0.6057	1	1	1	0
GO:1901271	lipooligosaccharide biosynthetic process	biological_process	0.6057	1	1	1	0
GO:0016888	endodeoxyribonuclease activity, producing 5'-phosphomonoesters	molecular_function	0.60728	1	2	1	1
GO:0006479	protein methylation	biological_process	0.60803	1	3	1	2
GO:0008213	protein alkylation	biological_process	0.60803	1	3	1	2
GO:0009129	pyrimidine nucleoside monophosphate metabolic process	biological_process	0.61137	1	1	1	0
GO:0009130	pyrimidine nucleoside monophosphate biosynthetic process	biological_process	0.61137	1	1	1	0
GO:0007600	sensory perception	biological_process	0.61428	1	2	1	1
GO:0050877	neurological system process	biological_process	0.61428	1	2	1	1
GO:0046149	pigment catabolic process	biological_process	0.61514	1	1	1	0
GO:0042181	ketone biosynthetic process	biological_process	0.61544	1	3	1	2
GO:0022603	regulation of anatomical structure morphogenesis	biological_process	0.6162	1	1	1	0
GO:0060589	nucleoside-triphosphatase regulator activity	molecular_function	0.61889	1	5	1	4
GO:0044781	bacterial-type flagellum organization	biological_process	0.61893	1	1	1	0
GO:0012507	ER to Golgi transport vesicle membrane	cellular_component	0.62023	1	2	1	1
GO:0030127	COPII vesicle coat	cellular_component	0.62023	1	2	1	1
GO:0030134	ER to Golgi transport vesicle	cellular_component	0.62023	1	2	1	1
GO:0000152	nuclear ubiquitin ligase complex	cellular_component	0.6218	1	7	1	6
GO:0005680	anaphase-promoting complex	cellular_component	0.6218	1	7	1	6
GO:0009089	lysine biosynthetic process via diaminopimelate	biological_process	0.63073	1	1	1	0
GO:0046451	diaminopimelate metabolic process	biological_process	0.63073	1	1	1	0
GO:0043462	regulation of ATPase activity	biological_process	0.63388	1	1	1	0
GO:0015085	calcium ion transmembrane transporter activity	molecular_function	0.63429	1	2	1	1
GO:0008250	oligosaccharyltransferase complex	cellular_component	0.63438	1	1	1	0
GO:0004527	exonuclease activity	molecular_function	0.63484	1	4	1	3
GO:0004675	transmembrane receptor protein serine/threonine kinase activity	molecular_function	0.6351	1	1	1	0
GO:0009085	lysine biosynthetic process	biological_process	0.63769	1	1	1	0
GO:0004549	tRNA-specific ribonuclease activity	molecular_function	0.64033	1	1	1	0
GO:0051348	negative regulation of transferase activity	biological_process	0.64156	1	1	1	0
GO:0004402	histone acetyltransferase activity	molecular_function	0.64298	1	1	1	0
GO:1990542	mitochondrial transmembrane transport	biological_process	0.64371	1	1	1	0
GO:0006413	translational initiation	biological_process	0.64553	1	4	1	3
GO:0031461	cullin-RING ubiquitin ligase complex	cellular_component	0.64559	1	7	1	6
GO:0002831	regulation of response to biotic stimulus	biological_process	0.64808	1	1	1	0
GO:0034212	peptide N-acetyltransferase activity	molecular_function	0.65127	1	1	1	0
GO:0061733	peptide-lysine-N-acetyltransferase activity	molecular_function	0.65127	1	1	1	0
GO:0006771	riboflavin metabolic process	biological_process	0.65556	1	2	1	1
GO:0042726	flavin-containing compound metabolic process	biological_process	0.65556	1	2	1	1
GO:0071941	nitrogen cycle metabolic process	biological_process	0.65609	1	1	1	0
GO:1902555	endoribonuclease complex	cellular_component	0.6594	1	1	1	0
GO:0007219	Notch signaling pathway	biological_process	0.66113	1	1	1	0
GO:0006814	sodium ion transport	biological_process	0.6636	1	5	1	4
GO:0009306	protein secretion	biological_process	0.6652	1	2	1	1
GO:0004112	cyclic-nucleotide phosphodiesterase activity	molecular_function	0.66524	1	1	1	0
GO:0006787	porphyrin-containing compound catabolic process	biological_process	0.66535	1	1	1	0
GO:0033015	tetrapyrrole catabolic process	biological_process	0.66535	1	1	1	0
GO:0044413	avoidance of host defenses	biological_process	0.66615	1	1	1	0
GO:0044415	evasion or tolerance of host defenses	biological_process	0.66615	1	1	1	0
GO:0051832	avoidance of defenses of other organism involved in symbiotic interaction	biological_process	0.66615	1	1	1	0
GO:0051834	evasion or tolerance of defenses of other organism involved in symbiotic interaction	biological_process	0.66615	1	1	1	0
GO:0052173	response to defenses of other organism involved in symbiotic interaction	biological_process	0.66615	1	1	1	0
GO:0052200	response to host defenses	biological_process	0.66615	1	1	1	0
GO:0075136	response to host	biological_process	0.66615	1	1	1	0
GO:0006284	base-excision repair	biological_process	0.66664	1	1	1	0
GO:0019033	viral tegument	cellular_component	0.66969	1	1	1	0
GO:0051239	regulation of multicellular organismal process	biological_process	0.67024	1	3	1	2
GO:0006220	pyrimidine nucleotide metabolic process	biological_process	0.67141	1	2	1	1
GO:0031400	negative regulation of protein modification process	biological_process	0.67667	1	1	1	0
GO:0004427	inorganic diphosphatase activity	molecular_function	0.67811	1	1	1	0
GO:0006487	protein N-linked glycosylation	biological_process	0.67923	1	1	1	0
GO:0042180	cellular ketone metabolic process	biological_process	0.67982	1	3	1	2
GO:0042775	mitochondrial ATP synthesis coupled electron transport	biological_process	0.68122	1	5	1	4
GO:0051187	cofactor catabolic process	biological_process	0.68484	1	1	1	0
GO:0007178	transmembrane receptor protein serine/threonine kinase signaling pathway	biological_process	0.6869	1	1	1	0
GO:0051287	NAD binding	molecular_function	0.6873	1	6	1	5
GO:0006875	cellular metal ion homeostasis	biological_process	0.68958	1	2	1	1
GO:0046686	response to cadmium ion	biological_process	0.69059	1	1	1	0
GO:0016860	intramolecular oxidoreductase activity	molecular_function	0.69102	1	2	1	1
GO:0005643	nuclear pore	cellular_component	0.69106	1	1	1	0
GO:0030003	cellular cation homeostasis	biological_process	0.69181	1	2	1	1
GO:0043066	negative regulation of apoptotic process	biological_process	0.69387	1	1	1	0
GO:0006873	cellular ion homeostasis	biological_process	0.69564	1	2	1	1
GO:0006888	ER to Golgi vesicle-mediated transport	biological_process	0.69979	1	2	1	1
GO:1902495	transmembrane transporter complex	cellular_component	0.70081	1	5	1	4
GO:0031347	regulation of defense response	biological_process	0.70147	1	1	1	0
GO:0044093	positive regulation of molecular function	biological_process	0.70311	1	1	1	0
GO:0007283	spermatogenesis	biological_process	0.70331	1	2	1	1
GO:0043069	negative regulation of programmed cell death	biological_process	0.70381	1	1	1	0
GO:0060548	negative regulation of cell death	biological_process	0.70381	1	1	1	0
GO:1990351	transporter complex	cellular_component	0.70408	1	5	1	4
GO:0030518	intracellular steroid hormone receptor signaling pathway	biological_process	0.70493	1	1	1	0
GO:0042803	protein homodimerization activity	molecular_function	0.70498	1	3	1	2
GO:0048232	male gamete generation	biological_process	0.70543	1	2	1	1
GO:0006626	protein targeting to mitochondrion	biological_process	0.70584	1	1	1	0
GO:0030522	intracellular receptor signaling pathway	biological_process	0.70841	1	1	1	0
GO:0009098	leucine biosynthetic process	biological_process	0.71242	1	1	1	0
GO:0044434	chloroplast part	cellular_component	0.7138	1	2	1	1
GO:0015718	monocarboxylic acid transport	biological_process	0.7142	1	1	1	0
GO:0005664	nuclear origin of replication recognition complex	cellular_component	0.7162	1	1	1	0
GO:0044435	plastid part	cellular_component	0.71929	1	2	1	1
GO:0003743	translation initiation factor activity	molecular_function	0.71971	1	3	1	2
GO:0004970	ionotropic glutamate receptor activity	molecular_function	0.72229	1	1	1	0
GO:0008066	glutamate receptor activity	molecular_function	0.72229	1	1	1	0
GO:0004520	endodeoxyribonuclease activity	molecular_function	0.72497	1	2	1	1
GO:0008375	acetylglucosaminyltransferase activity	molecular_function	0.72558	1	2	1	1
GO:0004020	adenylylsulfate kinase activity	molecular_function	0.72601	1	1	1	0
GO:0055065	metal ion homeostasis	biological_process	0.72668	1	2	1	1
GO:0042773	ATP synthesis coupled electron transport	biological_process	0.72707	1	5	1	4
GO:0055082	cellular chemical homeostasis	biological_process	0.7299	1	2	1	1
GO:0005125	cytokine activity	molecular_function	0.73024	1	1	1	0
GO:0000103	sulfate assimilation	biological_process	0.73312	1	1	1	0
GO:0070585	protein localization to mitochondrion	biological_process	0.73388	1	1	1	0
GO:0072655	establishment of protein localization to mitochondrion	biological_process	0.73388	1	1	1	0
GO:0030658	transport vesicle membrane	cellular_component	0.73616	1	2	1	1
GO:0006461	protein complex assembly	biological_process	0.73693	1	15	1	14
GO:0008094	DNA-dependent ATPase activity	molecular_function	0.73977	1	2	1	1
GO:0044462	external encapsulating structure part	cellular_component	0.73993	1	1	1	0
GO:0017038	protein import	biological_process	0.74202	1	4	1	3
GO:0044743	intracellular protein transmembrane import	biological_process	0.74266	1	1	1	0
GO:0070271	protein complex biogenesis	biological_process	0.74292	1	15	1	14
GO:0065002	intracellular protein transmembrane transport	biological_process	0.74407	1	1	1	0
GO:0019835	cytolysis	biological_process	0.74916	1	1	1	0
GO:0071973	bacterial-type flagellum-dependent cell motility	biological_process	0.74921	1	1	1	0
GO:0072528	pyrimidine-containing compound biosynthetic process	biological_process	0.74929	1	3	1	2
GO:0043414	macromolecule methylation	biological_process	0.75087	1	4	1	3
GO:0008172	S-methyltransferase activity	molecular_function	0.75101	1	1	1	0
GO:0000123	histone acetyltransferase complex	cellular_component	0.7575	1	1	1	0
GO:0031248	protein acetyltransferase complex	cellular_component	0.7575	1	1	1	0
GO:1902493	acetyltransferase complex	cellular_component	0.7575	1	1	1	0
GO:0048584	positive regulation of response to stimulus	biological_process	0.75958	1	2	1	1
GO:0009395	phospholipid catabolic process	biological_process	0.76135	1	1	1	0
GO:0000096	sulfur amino acid metabolic process	biological_process	0.76229	1	2	1	1
GO:0004298	threonine-type endopeptidase activity	molecular_function	0.76471	1	1	1	0
GO:0070003	threonine-type peptidase activity	molecular_function	0.76471	1	1	1	0
GO:0001539	cilium or flagellum-dependent cell motility	biological_process	0.76563	1	1	1	0
GO:0097588	archaeal or bacterial-type flagellum-dependent cell motility	biological_process	0.76563	1	1	1	0
GO:0005230	extracellular ligand-gated ion channel activity	molecular_function	0.76662	1	1	1	0
GO:0032101	regulation of response to external stimulus	biological_process	0.76671	1	1	1	0
GO:0043623	cellular protein complex assembly	biological_process	0.77051	1	10	1	9
GO:0030133	transport vesicle	cellular_component	0.77145	1	2	1	1
GO:0009084	glutamine family amino acid biosynthetic process	biological_process	0.7723	1	1	1	0
GO:0005085	guanyl-nucleotide exchange factor activity	molecular_function	0.77492	1	1	1	0
GO:0000772	mating pheromone activity	molecular_function	0.77748	1	1	1	0
GO:0051301	cell division	biological_process	0.77812	1	6	1	5
GO:0002682	regulation of immune system process	biological_process	0.77844	1	2	1	1
GO:0006261	DNA-dependent DNA replication	biological_process	0.78014	1	6	1	5
GO:2000026	regulation of multicellular organismal development	biological_process	0.78165	1	1	1	0
GO:0016638	oxidoreductase activity, acting on the CH-NH2 group of donors	molecular_function	0.782	1	2	1	1
GO:0003707	steroid hormone receptor activity	molecular_function	0.78993	1	1	1	0
GO:0009982	pseudouridine synthase activity	molecular_function	0.79201	1	1	1	0
GO:0009856	pollination	biological_process	0.79208	1	2	1	1
GO:0003916	DNA topoisomerase activity	molecular_function	0.79238	1	2	1	1
GO:0005635	nuclear envelope	cellular_component	0.79378	1	1	1	0
GO:0005249	voltage-gated potassium channel activity	molecular_function	0.79619	1	2	1	1
GO:0008076	voltage-gated potassium channel complex	cellular_component	0.79619	1	2	1	1
GO:0034705	potassium channel complex	cellular_component	0.79619	1	2	1	1
GO:0005742	mitochondrial outer membrane translocase complex	cellular_component	0.79939	1	1	1	0
GO:0015948	methanogenesis	biological_process	0.79948	1	1	1	0
GO:0015975	energy derivation by oxidation of reduced inorganic compounds	biological_process	0.79948	1	1	1	0
GO:0043447	alkane biosynthetic process	biological_process	0.79948	1	1	1	0
GO:0008608	attachment of spindle microtubules to kinetochore	biological_process	0.80016	1	1	1	0
GO:0005496	steroid binding	molecular_function	0.80434	1	1	1	0
GO:0009401	phosphoenolpyruvate-dependent sugar phosphotransferase system	biological_process	0.80611	1	1	1	0
GO:0065003	macromolecular complex assembly	biological_process	0.81114	1	15	1	14
GO:0009061	anaerobic respiration	biological_process	0.8112	1	1	1	0
GO:0006839	mitochondrial transport	biological_process	0.81518	1	1	1	0
GO:0000940	condensed chromosome outer kinetochore	cellular_component	0.8158	1	2	1	1
GO:0030313	cell envelope	cellular_component	0.81587	1	1	1	0
GO:0006265	DNA topological change	biological_process	0.8172	1	2	1	1
GO:0051346	negative regulation of hydrolase activity	biological_process	0.81832	1	1	1	0
GO:0003008	system process	biological_process	0.82341	1	2	1	1
GO:0034453	microtubule anchoring	biological_process	0.82366	1	1	1	0
GO:0022843	voltage-gated cation channel activity	molecular_function	0.8239	1	2	1	1
GO:0030031	cell projection assembly	biological_process	0.82702	1	1	1	0
GO:0005991	trehalose metabolic process	biological_process	0.82944	1	1	1	0
GO:0000777	condensed chromosome kinetochore	cellular_component	0.8295	1	2	1	1
GO:0000779	condensed chromosome, centromeric region	cellular_component	0.8295	1	2	1	1
GO:0030955	potassium ion binding	molecular_function	0.83234	1	2	1	1
GO:0031420	alkali metal ion binding	molecular_function	0.83234	1	2	1	1
GO:0005186	pheromone activity	molecular_function	0.83533	1	1	1	0
GO:0080134	regulation of response to stress	biological_process	0.83607	1	1	1	0
GO:0043087	regulation of GTPase activity	biological_process	0.83713	1	1	1	0
GO:0071822	protein complex subunit organization	biological_process	0.84151	1	16	1	15
GO:0000746	conjugation	biological_process	0.84274	1	1	1	0
GO:0034702	ion channel complex	cellular_component	0.84517	1	2	1	1
GO:0034703	cation channel complex	cellular_component	0.84517	1	2	1	1
GO:0009101	glycoprotein biosynthetic process	biological_process	0.84745	1	3	1	2
GO:0072686	mitotic spindle	cellular_component	0.84792	1	1	1	0
GO:0070469	respiratory chain	cellular_component	0.84814	1	3	1	2
GO:1901617	organic hydroxy compound biosynthetic process	biological_process	0.85006	1	1	1	0
GO:0044706	multi-multicellular organism process	biological_process	0.85127	1	2	1	1
GO:0030120	vesicle coat	cellular_component	0.85249	1	2	1	1
GO:0030662	coated vesicle membrane	cellular_component	0.85249	1	2	1	1
GO:0030135	coated vesicle	cellular_component	0.85346	1	2	1	1
GO:0044242	cellular lipid catabolic process	biological_process	0.85634	1	1	1	0
GO:0009100	glycoprotein metabolic process	biological_process	0.85816	1	3	1	2
GO:0003746	translation elongation factor activity	molecular_function	0.86381	1	1	1	0
GO:0006221	pyrimidine nucleotide biosynthetic process	biological_process	0.86628	1	1	1	0
GO:0016866	intramolecular transferase activity	molecular_function	0.87102	1	2	1	1
GO:0030258	lipid modification	biological_process	0.87479	1	1	1	0
GO:0098813	nuclear chromosome segregation	biological_process	0.87787	1	2	1	1
GO:0045454	cell redox homeostasis	biological_process	0.87833	1	3	1	2
GO:0005839	proteasome core complex	cellular_component	0.87855	1	1	1	0
GO:0008121	ubiquinol-cytochrome-c reductase activity	molecular_function	0.87978	1	1	1	0
GO:0016681	oxidoreductase activity, acting on diphenols and related substances as donors, cytochrome as acceptor	molecular_function	0.87978	1	1	1	0
GO:0006448	regulation of translational elongation	biological_process	0.88667	1	1	1	0
GO:0006414	translational elongation	biological_process	0.88858	1	1	1	0
GO:0050793	regulation of developmental process	biological_process	0.88924	1	1	1	0
GO:0001522	pseudouridine synthesis	biological_process	0.8894	1	1	1	0
GO:0006486	protein glycosylation	biological_process	0.89076	1	2	1	1
GO:0043413	macromolecule glycosylation	biological_process	0.89076	1	2	1	1
GO:0009236	cobalamin biosynthetic process	biological_process	0.8917	1	1	1	0
GO:0010038	response to metal ion	biological_process	0.89686	1	1	1	0
GO:0009235	cobalamin metabolic process	biological_process	0.89759	1	1	1	0
GO:0005819	spindle	cellular_component	0.9077	1	2	1	1
GO:0000778	condensed nuclear chromosome kinetochore	cellular_component	0.90907	1	1	1	0
GO:0000780	condensed nuclear chromosome, centromeric region	cellular_component	0.90907	1	1	1	0
GO:0000942	condensed nuclear chromosome outer kinetochore	cellular_component	0.90907	1	1	1	0
GO:0042729	DASH complex	cellular_component	0.90907	1	1	1	0
GO:0006270	DNA replication initiation	biological_process	0.91192	1	3	1	2
GO:0006935	chemotaxis	biological_process	0.91385	1	1	1	0
GO:0008170	N-methyltransferase activity	molecular_function	0.91547	1	1	1	0
GO:0005244	voltage-gated ion channel activity	molecular_function	0.91565	1	2	1	1
GO:0022832	voltage-gated channel activity	molecular_function	0.91565	1	2	1	1
GO:0098797	plasma membrane protein complex	cellular_component	0.91685	1	6	1	5
GO:0005773	vacuole	cellular_component	0.9172	1	1	1	0
GO:0005267	potassium channel activity	molecular_function	0.918	1	2	1	1
GO:0042330	taxis	biological_process	0.91896	1	1	1	0
GO:0015947	methane metabolic process	biological_process	0.91973	1	1	1	0
GO:0043446	cellular alkane metabolic process	biological_process	0.91973	1	1	1	0
GO:0032040	small-subunit processome	cellular_component	0.9218	1	2	1	1
GO:0046434	organophosphate catabolic process	biological_process	0.92182	1	1	1	0
GO:0004721	phosphoprotein phosphatase activity	molecular_function	0.92391	1	1	1	0
GO:0045502	dynein binding	molecular_function	0.92606	1	1	1	0
GO:0005577	fibrinogen complex	cellular_component	0.92775	1	1	1	0
GO:0030168	platelet activation	biological_process	0.92775	1	1	1	0
GO:0000793	condensed chromosome	cellular_component	0.92785	1	2	1	1
GO:0000502	proteasome complex	cellular_component	0.92963	1	1	1	0
GO:0000776	kinetochore	cellular_component	0.9316	1	2	1	1
GO:0009875	pollen-pistil interaction	biological_process	0.93352	1	1	1	0
GO:0048544	recognition of pollen	biological_process	0.93352	1	1	1	0
GO:0010181	FMN binding	molecular_function	0.93736	1	1	1	0
GO:0030684	preribosome	cellular_component	0.94065	1	2	1	1
GO:0070085	glycosylation	biological_process	0.94259	1	2	1	1
GO:0030286	dynein complex	cellular_component	0.94286	1	1	1	0
GO:0005543	phospholipid binding	molecular_function	0.94306	1	1	1	0
GO:0008037	cell recognition	biological_process	0.94326	1	1	1	0
GO:0016701	oxidoreductase activity, acting on single donors with incorporation of molecular oxygen	molecular_function	0.94429	1	2	1	1
GO:0070925	organelle assembly	biological_process	0.94466	1	2	1	1
GO:0019751	polyol metabolic process	biological_process	0.94483	1	1	1	0
GO:0000723	telomere maintenance	biological_process	0.94513	1	1	1	0
GO:0032200	telomere organization	biological_process	0.94513	1	1	1	0
GO:0060249	anatomical structure homeostasis	biological_process	0.94513	1	1	1	0
GO:0051537	2 iron, 2 sulfur cluster binding	molecular_function	0.94523	1	1	1	0
GO:0006470	protein dephosphorylation	biological_process	0.94812	1	1	1	0
GO:0000794	condensed nuclear chromosome	cellular_component	0.94984	1	1	1	0
GO:0042025	host cell nucleus	cellular_component	0.95042	1	4	1	3
GO:0008173	RNA methyltransferase activity	molecular_function	0.95136	1	1	1	0
GO:0051213	dioxygenase activity	molecular_function	0.95336	1	2	1	1
GO:0001775	cell activation	biological_process	0.95544	1	1	1	0
GO:0030674	protein binding, bridging	molecular_function	0.95606	1	1	1	0
GO:0060090	binding, bridging	molecular_function	0.95606	1	1	1	0
GO:0048731	system development	biological_process	0.9563	1	2	1	1
GO:0008380	RNA splicing	biological_process	0.95651	1	2	1	1
GO:0033647	host intracellular organelle	cellular_component	0.95759	1	4	1	3
GO:0033648	host intracellular membrane-bounded organelle	cellular_component	0.95759	1	4	1	3
GO:0007596	blood coagulation	biological_process	0.95835	1	1	1	0
GO:0002949	tRNA threonylcarbamoyladenosine modification	biological_process	0.95867	1	2	1	1
GO:0070525	tRNA threonylcarbamoyladenosine metabolic process	biological_process	0.95867	1	2	1	1
GO:0009312	oligosaccharide biosynthetic process	biological_process	0.96006	1	1	1	0
GO:0009124	nucleoside monophosphate biosynthetic process	biological_process	0.96031	1	3	1	2
GO:0008080	N-acetyltransferase activity	molecular_function	0.96115	1	1	1	0
GO:0030030	cell projection organization	biological_process	0.96359	1	1	1	0
GO:0019079	viral genome replication	biological_process	0.96381	1	2	1	1
GO:0016836	hydro-lyase activity	molecular_function	0.964	1	2	1	1
GO:0042981	regulation of apoptotic process	biological_process	0.96456	1	1	1	0
GO:0010941	regulation of cell death	biological_process	0.96571	1	1	1	0
GO:0043067	regulation of programmed cell death	biological_process	0.96571	1	1	1	0
GO:0007155	cell adhesion	biological_process	0.96611	1	3	1	2
GO:0000775	chromosome, centromeric region	cellular_component	0.96944	1	3	1	2
GO:0016702	oxidoreductase activity, acting on single donors with incorporation of molecular oxygen, incorporation of two atoms of oxygen	molecular_function	0.96963	1	1	1	0
GO:0045893	positive regulation of transcription, DNA-templated	biological_process	0.97027	1	1	1	0
GO:0045935	positive regulation of nucleobase-containing compound metabolic process	biological_process	0.97027	1	1	1	0
GO:0051254	positive regulation of RNA metabolic process	biological_process	0.97027	1	1	1	0
GO:1902680	positive regulation of RNA biosynthetic process	biological_process	0.97027	1	1	1	0
GO:1903508	positive regulation of nucleic acid-templated transcription	biological_process	0.97027	1	1	1	0
GO:0033643	host cell part	cellular_component	0.97098	1	5	1	4
GO:0033646	host intracellular part	cellular_component	0.97151	1	4	1	3
GO:0043656	intracellular region of host	cellular_component	0.97151	1	4	1	3
GO:0018995	host	cellular_component	0.97274	1	5	1	4
GO:0043657	host cell	cellular_component	0.97274	1	5	1	4
GO:0044215	other organism	cellular_component	0.97274	1	5	1	4
GO:0044216	other organism cell	cellular_component	0.97274	1	5	1	4
GO:0044217	other organism part	cellular_component	0.97274	1	5	1	4
GO:0016410	N-acyltransferase activity	molecular_function	0.97295	1	1	1	0
GO:0016042	lipid catabolic process	biological_process	0.973	1	1	1	0
GO:0022610	biological adhesion	biological_process	0.97621	1	3	1	2
GO:0005875	microtubule associated complex	cellular_component	0.97825	1	1	1	0
GO:0016893	endonuclease activity, active with either ribo- or deoxyribonucleic acids and producing 5'-phosphomonoesters	molecular_function	0.97938	1	2	1	1
GO:0007599	hemostasis	biological_process	0.97942	1	1	1	0
GO:0050817	coagulation	biological_process	0.97942	1	1	1	0
GO:0050878	regulation of body fluid levels	biological_process	0.97942	1	1	1	0
GO:0010557	positive regulation of macromolecule biosynthetic process	biological_process	0.9799	1	1	1	0
GO:0031328	positive regulation of cellular biosynthetic process	biological_process	0.9799	1	1	1	0
GO:0051173	positive regulation of nitrogen compound metabolic process	biological_process	0.9799	1	1	1	0
GO:0009891	positive regulation of biosynthetic process	biological_process	0.98027	1	1	1	0
GO:0098687	chromosomal region	cellular_component	0.98151	1	3	1	2
GO:0006650	glycerophospholipid metabolic process	biological_process	0.98156	1	2	1	1
GO:0010628	positive regulation of gene expression	biological_process	0.98225	1	1	1	0
GO:0031325	positive regulation of cellular metabolic process	biological_process	0.98318	1	3	1	2
GO:1901659	glycosyl compound biosynthetic process	biological_process	0.98583	1	3	1	2
GO:0000145	exocyst	cellular_component	0.98615	1	1	1	0
GO:0042060	wound healing	biological_process	0.98707	1	1	1	0
GO:0009893	positive regulation of metabolic process	biological_process	0.98869	1	3	1	2
GO:0019048	modulation by virus of host morphology or physiology	biological_process	0.98883	1	1	1	0
GO:0019898	extrinsic component of membrane	cellular_component	0.99187	1	1	1	0
GO:0030117	membrane coat	cellular_component	0.99199	1	2	1	1
GO:0048475	coated membrane	cellular_component	0.99199	1	2	1	1
GO:0051701	interaction with host	biological_process	0.99349	1	3	1	2
GO:0010604	positive regulation of macromolecule metabolic process	biological_process	0.99354	1	1	1	0
GO:0044003	modification by symbiont of host morphology or physiology	biological_process	0.99393	1	1	1	0
GO:0006400	tRNA modification	biological_process	0.99402	1	2	1	1
GO:0009165	nucleotide biosynthetic process	biological_process	0.99408	1	4	1	3
GO:1901293	nucleoside phosphate biosynthetic process	biological_process	0.99411	1	4	1	3
GO:0051817	modification of morphology or physiology of other organism involved in symbiotic interaction	biological_process	0.99447	1	1	1	0
GO:0046488	phosphatidylinositol metabolic process	biological_process	0.99515	1	1	1	0
GO:0006511	ubiquitin-dependent protein catabolic process	biological_process	0.9957	1	2	1	1
GO:0035821	modification of morphology or physiology of other organism	biological_process	0.99575	1	1	1	0
GO:0019941	modification-dependent protein catabolic process	biological_process	0.99594	1	2	1	1
GO:0043632	modification-dependent macromolecule catabolic process	biological_process	0.99594	1	2	1	1
GO:0006098	pentose-phosphate shunt	biological_process	0.99599	1	1	1	0
GO:0019682	glyceraldehyde-3-phosphate metabolic process	biological_process	0.99671	1	1	1	0
GO:0019058	viral life cycle	biological_process	0.99684	1	7	1	6
GO:0006739	NADP metabolic process	biological_process	0.99739	1	1	1	0
GO:0004812	aminoacyl-tRNA ligase activity	molecular_function	0.99749	1	1	1	0
GO:0044448	cell cortex part	cellular_component	0.99859	1	1	1	0
GO:0016875	ligase activity, forming carbon-oxygen bonds	molecular_function	0.99862	1	1	1	0
GO:0016876	ligase activity, forming aminoacyl-tRNA and related compounds	molecular_function	0.99862	1	1	1	0
GO:0006081	cellular aldehyde metabolic process	biological_process	0.99871	1	2	1	1
GO:0005938	cell cortex	cellular_component	0.99888	1	1	1	0
GO:0007018	microtubule-based movement	biological_process	2.102e-05	0.0022953	13	0	13
GO:0016782	transferase activity, transferring sulfur-containing groups	molecular_function	0.00012076	0.011988	11	0	11
GO:0005874	microtubule	cellular_component	0.00015243	0.014906	14	0	14
GO:0005669	transcription factor TFIID complex	cellular_component	0.00020493	0.019431	6	0	6
GO:0008146	sulfotransferase activity	molecular_function	0.00038619	0.031629	9	0	9
GO:0003777	microtubule motor activity	molecular_function	0.00044697	0.035284	10	0	10
GO:0016762	xyloglucan:xyloglucosyl transferase activity	molecular_function	0.00089957	0.066977	5	0	5
GO:0046982	protein heterodimerization activity	molecular_function	0.0014366	0.10231	4	0	4
GO:0009372	quorum sensing	biological_process	0.0035813	0.2419	4	0	4
GO:0048872	homeostasis of number of cells	biological_process	0.0035813	0.2419	4	0	4
GO:0048874	homeostasis of number of cells in a free-living population	biological_process	0.0035813	0.2419	4	0	4
GO:0010215	cellulose microfibril organization	biological_process	0.0053401	0.30963	3	0	3
GO:0070726	cell wall assembly	biological_process	0.0053401	0.30963	3	0	3
GO:0071668	plant-type cell wall assembly	biological_process	0.0053401	0.30963	3	0	3
GO:0030198	extracellular matrix organization	biological_process	0.0065286	0.36478	3	0	3
GO:0043062	extracellular structure organization	biological_process	0.0065286	0.36478	3	0	3
GO:0009832	plant-type cell wall biogenesis	biological_process	0.0091401	0.46066	3	0	3
GO:0004097	catechol oxidase activity	molecular_function	0.0098623	0.49327	3	0	3
GO:0006334	nucleosome assembly	biological_process	0.010483	0.51258	5	0	5
GO:0034728	nucleosome organization	biological_process	0.010483	0.51258	5	0	5
GO:0031497	chromatin assembly	biological_process	0.012403	0.58466	5	0	5
GO:0000786	nucleosome	cellular_component	0.014518	0.65599	6	0	6
GO:0016049	cell growth	biological_process	0.015265	0.68504	4	0	4
GO:0009664	plant-type cell wall organization	biological_process	0.016031	0.71452	4	0	4
GO:0009740	gibberellic acid mediated signaling pathway	biological_process	0.01675	0.72203	1	0	1
GO:0009937	regulation of gibberellic acid mediated signaling pathway	biological_process	0.01675	0.72203	1	0	1
GO:0010476	gibberellin mediated signaling pathway	biological_process	0.01675	0.72203	1	0	1
GO:0071370	cellular response to gibberellin stimulus	biological_process	0.01675	0.72203	1	0	1
GO:0006333	chromatin assembly or disassembly	biological_process	0.017557	0.73695	5	0	5
GO:0071669	plant-type cell wall organization or biogenesis	biological_process	0.020532	0.81039	4	0	4
GO:0032993	protein-DNA complex	cellular_component	0.025044	0.94302	6	0	6
GO:0090575	RNA polymerase II transcription factor complex	cellular_component	0.030016	1	6	0	6
GO:0010586	miRNA metabolic process	biological_process	0.030595	1	1	0	1
GO:0006184	obsolete GTP catabolic process	biological_process	0.031913	1	3	0	3
GO:0044815	DNA packaging complex	cellular_component	0.032409	1	6	0	6
GO:0019827	stem cell population maintenance	biological_process	0.03467	1	1	0	1
GO:0098727	maintenance of cell number	biological_process	0.03467	1	1	0	1
GO:0000785	chromatin	cellular_component	0.035008	1	10	0	10
GO:0003774	motor activity	molecular_function	0.035571	1	10	0	10
GO:0044798	nuclear transcription factor complex	cellular_component	0.038583	1	6	0	6
GO:0009739	response to gibberellin	biological_process	0.040428	1	1	0	1
GO:0009295	nucleoid	cellular_component	0.044087	1	2	0	2
GO:0000428	DNA-directed RNA polymerase complex	cellular_component	0.047916	1	9	0	9
GO:0055029	nuclear DNA-directed RNA polymerase complex	cellular_component	0.047916	1	9	0	9
GO:0031225	anchored component of membrane	cellular_component	0.049954	1	4	0	4
GO:0019060	intracellular transport of viral protein in host cell	biological_process	0.050257	1	1	0	1
GO:0030581	symbiont intracellular protein transport in host	biological_process	0.050257	1	1	0	1
GO:0046719	regulation by virus of viral protein levels in host cell	biological_process	0.050257	1	1	0	1
GO:0051708	intracellular protein transport in other organism involved in symbiotic interaction	biological_process	0.050257	1	1	0	1
GO:0009834	plant-type secondary cell wall biogenesis	biological_process	0.052527	1	1	0	1
GO:0010883	regulation of lipid storage	biological_process	0.054544	1	2	0	2
GO:0010884	positive regulation of lipid storage	biological_process	0.054544	1	2	0	2
GO:0098657	import into cell	biological_process	0.057199	1	1	0	1
GO:0071555	cell wall organization	biological_process	0.059552	1	6	0	6
GO:0000079	regulation of cyclin-dependent protein serine/threonine kinase activity	biological_process	0.061185	1	2	0	2
GO:1904029	regulation of cyclin-dependent protein kinase activity	biological_process	0.061185	1	2	0	2
GO:0008376	acetylgalactosaminyltransferase activity	molecular_function	0.061287	1	1	0	1
GO:0032580	Golgi cisterna membrane	cellular_component	0.061287	1	1	0	1
GO:0090533	cation-transporting ATPase complex	cellular_component	0.064071	1	2	0	2
GO:0071900	regulation of protein serine/threonine kinase activity	biological_process	0.064198	1	2	0	2
GO:0008284	positive regulation of cell proliferation	biological_process	0.06572	1	2	0	2
GO:0045229	external encapsulating structure organization	biological_process	0.069819	1	6	0	6
GO:0065004	protein-DNA complex assembly	biological_process	0.070137	1	6	0	6
GO:0071824	protein-DNA complex subunit organization	biological_process	0.070137	1	6	0	6
GO:0042262	DNA protection	biological_process	0.07186	1	2	0	2
GO:0001816	cytokine production	biological_process	0.074085	1	2	0	2
GO:0001817	regulation of cytokine production	biological_process	0.074085	1	2	0	2
GO:0001819	positive regulation of cytokine production	biological_process	0.074085	1	2	0	2
GO:0009765	photosynthesis, light harvesting	biological_process	0.078335	1	2	0	2
GO:0016538	cyclin-dependent protein serine/threonine kinase regulator activity	molecular_function	0.083913	1	2	0	2
GO:0009186	deoxyribonucleoside diphosphate metabolic process	biological_process	0.084932	1	2	0	2
GO:0046917	triphosphoribosyl-dephospho-CoA synthase activity	molecular_function	0.085098	1	1	0	1
GO:0019888	protein phosphatase regulator activity	molecular_function	0.087959	1	3	0	3
GO:0006352	DNA-templated transcription, initiation	biological_process	0.09067	1	12	0	12
GO:0008063	Toll signaling pathway	biological_process	0.093806	1	1	0	1
GO:0051181	cofactor transport	biological_process	0.096475	1	4	0	4
GO:0019915	lipid storage	biological_process	0.10289	1	2	0	2
GO:0019208	phosphatase regulator activity	molecular_function	0.10289	1	3	0	3
GO:0004560	alpha-L-fucosidase activity	molecular_function	0.10668	1	1	0	1
GO:0015928	fucosidase activity	molecular_function	0.10668	1	1	0	1
GO:0016591	DNA-directed RNA polymerase II, holoenzyme	cellular_component	0.10813	1	7	0	7
GO:0075733	intracellular transport of virus	biological_process	0.11231	1	2	0	2
GO:1902583	multi-organism intracellular transport	biological_process	0.11231	1	2	0	2
GO:0008671	2-dehydro-3-deoxygalactonokinase activity	molecular_function	0.11344	1	1	0	1
GO:0019583	galactonate metabolic process	biological_process	0.11344	1	1	0	1
GO:0019584	galactonate catabolic process	biological_process	0.11344	1	1	0	1
GO:0034192	D-galactonate metabolic process	biological_process	0.11344	1	1	0	1
GO:0034194	D-galactonate catabolic process	biological_process	0.11344	1	1	0	1
GO:0046176	aldonic acid catabolic process	biological_process	0.11344	1	1	0	1
GO:0008521	acetyl-CoA transporter activity	molecular_function	0.11375	1	1	0	1
GO:0015876	acetyl-CoA transport	biological_process	0.11375	1	1	0	1
GO:0015916	fatty-acyl-CoA transport	biological_process	0.11375	1	1	0	1
GO:0051182	coenzyme transport	biological_process	0.11375	1	1	0	1
GO:0051185	coenzyme transporter activity	molecular_function	0.11375	1	1	0	1
GO:1901337	thioester transport	biological_process	0.11375	1	1	0	1
GO:0005523	tropomyosin binding	molecular_function	0.11856	1	1	0	1
GO:0051694	pointed-end actin filament capping	biological_process	0.11856	1	1	0	1
GO:0002115	store-operated calcium entry	biological_process	0.12836	1	2	0	2
GO:0051924	regulation of calcium ion transport	biological_process	0.12836	1	2	0	2
GO:2001256	regulation of store-operated calcium entry	biological_process	0.12836	1	2	0	2
GO:0000159	protein phosphatase type 2A complex	cellular_component	0.13241	1	2	0	2
GO:0008601	protein phosphatase type 2A regulator activity	molecular_function	0.13241	1	2	0	2
GO:0010218	response to far red light	biological_process	0.15259	1	1	0	1
GO:0010114	response to red light	biological_process	0.15304	1	1	0	1
GO:0009637	response to blue light	biological_process	0.15523	1	1	0	1
GO:0005666	DNA-directed RNA polymerase III complex	cellular_component	0.15524	1	2	0	2
GO:0098533	ATPase dependent transmembrane transport complex	cellular_component	0.15761	1	2	0	2
GO:1904564	Nbp35-Cfd1 ATPase complex	cellular_component	0.15761	1	2	0	2
GO:0017022	myosin binding	molecular_function	0.15793	1	1	0	1
GO:0009860	pollen tube growth	biological_process	0.15821	1	1	0	1
GO:0009932	cell tip growth	biological_process	0.15821	1	1	0	1
GO:0005134	interleukin-2 receptor binding	molecular_function	0.1609	1	1	0	1
GO:0005893	interleukin-2 receptor complex	cellular_component	0.1609	1	1	0	1
GO:0047869	dimethylpropiothetin dethiomethylase activity	molecular_function	0.16272	1	1	0	1
GO:0051920	peroxiredoxin activity	molecular_function	0.16623	1	2	0	2
GO:0005889	hydrogen:potassium-exchanging ATPase complex	cellular_component	0.16714	1	1	0	1
GO:0008900	hydrogen:potassium-exchanging ATPase activity	molecular_function	0.16714	1	1	0	1
GO:0018142	protein-DNA covalent cross-linking	biological_process	0.16734	1	1	0	1
GO:0048588	developmental cell growth	biological_process	0.17236	1	1	0	1
GO:0048868	pollen tube development	biological_process	0.17782	1	1	0	1
GO:0008190	eukaryotic initiation factor 4E binding	molecular_function	0.18312	1	1	0	1
GO:0045947	negative regulation of translational initiation	biological_process	0.18312	1	1	0	1
GO:0060567	negative regulation of DNA-templated transcription, termination	biological_process	0.18461	1	1	0	1
GO:0004557	alpha-galactosidase activity	molecular_function	0.18739	1	1	0	1
GO:0045048	protein insertion into ER membrane	biological_process	0.18981	1	1	0	1
GO:0071816	tail-anchored membrane protein insertion into ER membrane	biological_process	0.18981	1	1	0	1
GO:0015886	heme transport	biological_process	0.19561	1	3	0	3
GO:1901678	iron coordination entity transport	biological_process	0.19561	1	3	0	3
GO:0010287	plastoglobule	cellular_component	0.19603	1	1	0	1
GO:0040007	growth	biological_process	0.20294	1	6	0	6
GO:0008410	CoA-transferase activity	molecular_function	0.20607	1	1	0	1
GO:0005890	sodium:potassium-exchanging ATPase complex	cellular_component	0.2071	1	1	0	1
GO:0050497	transferase activity, transferring alkylthio groups	molecular_function	0.22475	1	1	0	1
GO:0050524	coenzyme-B sulfoethylthiotransferase activity	molecular_function	0.22475	1	1	0	1
GO:0030261	chromosome condensation	biological_process	0.22612	1	2	0	2
GO:0006269	DNA replication, synthesis of RNA primer	biological_process	0.2264	1	3	0	3
GO:0043047	single-stranded telomeric DNA binding	molecular_function	0.22651	1	1	0	1
GO:0004514	nicotinate-nucleotide diphosphorylase (carboxylating) activity	molecular_function	0.23194	1	1	0	1
GO:0004714	transmembrane receptor protein tyrosine kinase activity	molecular_function	0.23307	1	1	0	1
GO:0031491	nucleosome binding	molecular_function	0.23564	1	1	0	1
GO:0007021	tubulin complex assembly	biological_process	0.24139	1	1	0	1
GO:0051087	chaperone binding	molecular_function	0.24304	1	3	0	3
GO:0008198	ferrous iron binding	molecular_function	0.24321	1	1	0	1
GO:0033227	dsRNA transport	biological_process	0.24382	1	1	0	1
GO:0051032	nucleic acid transmembrane transporter activity	molecular_function	0.24382	1	1	0	1
GO:0051033	RNA transmembrane transporter activity	molecular_function	0.24382	1	1	0	1
GO:0009734	auxin-activated signaling pathway	biological_process	0.24608	1	1	0	1
GO:0071365	cellular response to auxin stimulus	biological_process	0.24608	1	1	0	1
GO:0008484	sulfuric ester hydrolase activity	molecular_function	0.25161	1	1	0	1
GO:0008287	protein serine/threonine phosphatase complex	cellular_component	0.25652	1	2	0	2
GO:1903293	phosphatase complex	cellular_component	0.25652	1	2	0	2
GO:0009211	pyrimidine deoxyribonucleoside triphosphate metabolic process	biological_process	0.26214	1	1	0	1
GO:0046080	dUTP metabolic process	biological_process	0.26214	1	1	0	1
GO:0080019	fatty-acyl-CoA reductase (alcohol-forming) activity	molecular_function	0.26462	1	1	0	1
GO:0009200	deoxyribonucleoside triphosphate metabolic process	biological_process	0.26793	1	1	0	1
GO:0009826	unidimensional cell growth	biological_process	0.26909	1	1	0	1
GO:0048366	leaf development	biological_process	0.27972	1	1	0	1
GO:0004748	ribonucleoside-diphosphate reductase activity, thioredoxin disulfide as acceptor	molecular_function	0.28065	1	1	0	1
GO:0005971	ribonucleoside-diphosphate reductase complex	cellular_component	0.28065	1	1	0	1
GO:0061731	ribonucleoside-diphosphate reductase activity	molecular_function	0.28065	1	1	0	1
GO:0033743	peptide-methionine (R)-S-oxide reductase activity	molecular_function	0.28134	1	1	0	1
GO:0060560	developmental growth involved in morphogenesis	biological_process	0.28138	1	1	0	1
GO:0043242	negative regulation of protein complex disassembly	biological_process	0.28138	1	2	0	2
GO:0016717	oxidoreductase activity, acting on paired donors, with oxidation of a pair of donors resulting in the reduction of molecular oxygen to two molecules of water	molecular_function	0.28238	1	2	0	2
GO:0000042	protein targeting to Golgi	biological_process	0.28268	1	1	0	1
GO:0000301	retrograde transport, vesicle recycling within Golgi	biological_process	0.28268	1	1	0	1
GO:0034067	protein localization to Golgi apparatus	biological_process	0.28268	1	1	0	1
GO:0072600	establishment of protein localization to Golgi	biological_process	0.28268	1	1	0	1
GO:0004089	carbonate dehydratase activity	molecular_function	0.28642	1	1	0	1
GO:0004861	cyclin-dependent protein serine/threonine kinase inhibitor activity	molecular_function	0.28764	1	1	0	1
GO:0019076	viral release from host cell	biological_process	0.28966	1	2	0	2
GO:0002064	epithelial cell development	biological_process	0.29038	1	5	0	5
GO:0002065	columnar/cuboidal epithelial cell differentiation	biological_process	0.29038	1	5	0	5
GO:0002066	columnar/cuboidal epithelial cell development	biological_process	0.29038	1	5	0	5
GO:0005213	structural constituent of chorion	molecular_function	0.29038	1	5	0	5
GO:0007292	female gamete generation	biological_process	0.29038	1	5	0	5
GO:0007304	chorion-containing eggshell formation	biological_process	0.29038	1	5	0	5
GO:0030703	eggshell formation	biological_process	0.29038	1	5	0	5
GO:0030707	ovarian follicle cell development	biological_process	0.29038	1	5	0	5
GO:0048477	oogenesis	biological_process	0.29038	1	5	0	5
GO:0047396	glycosylphosphatidylinositol diacylglycerol-lyase activity	molecular_function	0.29052	1	1	0	1
GO:0004359	glutaminase activity	molecular_function	0.29124	1	1	0	1
GO:0009435	NAD biosynthetic process	biological_process	0.29712	1	1	0	1
GO:0019674	NAD metabolic process	biological_process	0.29712	1	1	0	1
GO:0015934	large ribosomal subunit	cellular_component	0.30083	1	2	0	2
GO:0030178	negative regulation of Wnt signaling pathway	biological_process	0.30189	1	1	0	1
GO:0004357	glutamate-cysteine ligase activity	molecular_function	0.30703	1	1	0	1
GO:0017109	glutamate-cysteine ligase complex	cellular_component	0.30703	1	1	0	1
GO:0009639	response to red or far red light	biological_process	0.31193	1	1	0	1
GO:0006730	one-carbon metabolic process	biological_process	0.31203	1	2	0	2
GO:0043093	FtsZ-dependent cytokinesis	biological_process	0.31369	1	4	0	4
GO:0007169	transmembrane receptor protein tyrosine kinase signaling pathway	biological_process	0.31419	1	1	0	1
GO:0018143	nucleic acid-protein covalent cross-linking	biological_process	0.32037	1	1	0	1
GO:0030855	epithelial cell differentiation	biological_process	0.3215	1	5	0	5
GO:0000774	adenyl-nucleotide exchange factor activity	molecular_function	0.32422	1	2	0	2
GO:0045892	negative regulation of transcription, DNA-templated	biological_process	0.32656	1	3	0	3
GO:0051253	negative regulation of RNA metabolic process	biological_process	0.32656	1	3	0	3
GO:1902679	negative regulation of RNA biosynthetic process	biological_process	0.32656	1	3	0	3
GO:1903507	negative regulation of nucleic acid-templated transcription	biological_process	0.32656	1	3	0	3
GO:0000175	3'-5'-exoribonuclease activity	molecular_function	0.33457	1	1	0	1
GO:0031985	Golgi cisterna	cellular_component	0.33835	1	1	0	1
GO:0008556	potassium-transporting ATPase activity	molecular_function	0.33975	1	1	0	1
GO:0004864	protein phosphatase inhibitor activity	molecular_function	0.34001	1	1	0	1
GO:0019212	phosphatase inhibitor activity	molecular_function	0.34001	1	1	0	1
GO:0006891	intra-Golgi vesicle-mediated transport	biological_process	0.34128	1	2	0	2
GO:0004013	adenosylhomocysteinase activity	molecular_function	0.3415	1	1	0	1
GO:0016801	hydrolase activity, acting on ether bonds	molecular_function	0.3415	1	1	0	1
GO:0016802	trialkylsulfonium hydrolase activity	molecular_function	0.3415	1	1	0	1
GO:0032505	reproduction of a single-celled organism	biological_process	0.34356	1	4	0	4
GO:0015627	type II protein secretion system complex	cellular_component	0.34783	1	1	0	1
GO:0015628	protein secretion by the type II secretion system	biological_process	0.34783	1	1	0	1
GO:0098776	protein transport across the cell outer membrane	biological_process	0.34783	1	1	0	1
GO:0048827	phyllome development	biological_process	0.34919	1	1	0	1
GO:0003682	chromatin binding	molecular_function	0.35139	1	4	0	4
GO:0042287	MHC protein binding	molecular_function	0.36032	1	1	0	1
GO:0042289	MHC class II protein binding	molecular_function	0.36032	1	1	0	1
GO:0017048	Rho GTPase binding	molecular_function	0.36351	1	1	0	1
GO:0016728	oxidoreductase activity, acting on CH or CH2 groups, disulfide as acceptor	molecular_function	0.36728	1	1	0	1
GO:0050909	sensory perception of taste	biological_process	0.36797	1	1	0	1
GO:0004532	exoribonuclease activity	molecular_function	0.37707	1	1	0	1
GO:0016896	exoribonuclease activity, producing 5'-phosphomonoesters	molecular_function	0.37707	1	1	0	1
GO:1901701	cellular response to oxygen-containing compound	biological_process	0.37775	1	1	0	1
GO:0030599	pectinesterase activity	molecular_function	0.38417	1	2	0	2
GO:0006353	DNA-templated transcription, termination	biological_process	0.38803	1	2	0	2
GO:0040008	regulation of growth	biological_process	0.39474	1	1	0	1
GO:0042545	cell wall modification	biological_process	0.39633	1	2	0	2
GO:0031984	organelle subcompartment	cellular_component	0.39642	1	2	0	2
GO:0042162	telomeric DNA binding	molecular_function	0.40007	1	1	0	1
GO:0006122	mitochondrial electron transport, ubiquinol to cytochrome c	biological_process	0.40013	1	1	0	1
GO:0051184	cofactor transporter activity	molecular_function	0.40356	1	1	0	1
GO:0000917	barrier septum assembly	biological_process	0.40404	1	4	0	4
GO:0090529	cell septum assembly	biological_process	0.40404	1	4	0	4
GO:0004789	thiamine-phosphate diphosphorylase activity	molecular_function	0.40589	1	1	0	1
GO:0010277	chlorophyllide a oxygenase [overall] activity	molecular_function	0.40712	1	1	0	1
GO:0044163	host cytoskeleton	cellular_component	0.40818	1	1	0	1
GO:0075519	microtubule-dependent intracellular transport of viral material	biological_process	0.40818	1	1	0	1
GO:0075521	microtubule-dependent intracellular transport of viral material towards nucleus	biological_process	0.40818	1	1	0	1
GO:0075606	transport of viral material towards nucleus	biological_process	0.40818	1	1	0	1
GO:0071229	cellular response to acid chemical	biological_process	0.40972	1	1	0	1
GO:0009968	negative regulation of signal transduction	biological_process	0.41177	1	1	0	1
GO:0045132	meiotic chromosome segregation	biological_process	0.41299	1	1	0	1
GO:0031304	intrinsic component of mitochondrial inner membrane	cellular_component	0.41453	1	1	0	1
GO:0031305	integral component of mitochondrial inner membrane	cellular_component	0.41453	1	1	0	1
GO:0032592	integral component of mitochondrial membrane	cellular_component	0.41453	1	1	0	1
GO:0098573	intrinsic component of mitochondrial membrane	cellular_component	0.41453	1	1	0	1
GO:0032506	cytokinetic process	biological_process	0.41458	1	4	0	4
GO:1902410	mitotic cytokinetic process	biological_process	0.41458	1	4	0	4
GO:0005750	mitochondrial respiratory chain complex III	cellular_component	0.41784	1	1	0	1
GO:0045275	respiratory chain complex III	cellular_component	0.41784	1	1	0	1
GO:0031072	heat shock protein binding	molecular_function	0.4227	1	2	0	2
GO:0032801	receptor catabolic process	biological_process	0.42342	1	1	0	1
GO:0009535	chloroplast thylakoid membrane	cellular_component	0.42467	1	1	0	1
GO:0055035	plastid thylakoid membrane	cellular_component	0.42467	1	1	0	1
GO:0010648	negative regulation of cell communication	biological_process	0.42469	1	1	0	1
GO:0023057	negative regulation of signaling	biological_process	0.42469	1	1	0	1
GO:0000281	mitotic cytokinesis	biological_process	0.42936	1	4	0	4
GO:0061640	cytoskeleton-dependent cytokinesis	biological_process	0.42936	1	4	0	4
GO:0005795	Golgi stack	cellular_component	0.43078	1	1	0	1
GO:0051090	regulation of sequence-specific DNA binding transcription factor activity	biological_process	0.43246	1	1	0	1
GO:0019856	pyrimidine nucleobase biosynthetic process	biological_process	0.44019	1	1	0	1
GO:0019901	protein kinase binding	molecular_function	0.44258	1	2	0	2
GO:0005315	inorganic phosphate transmembrane transporter activity	molecular_function	0.44625	1	1	0	1
GO:0030111	regulation of Wnt signaling pathway	biological_process	0.44724	1	1	0	1
GO:0009534	chloroplast thylakoid	cellular_component	0.44732	1	1	0	1
GO:0031976	plastid thylakoid	cellular_component	0.44732	1	1	0	1
GO:0016872	intramolecular lyase activity	molecular_function	0.45377	1	1	0	1
GO:0051235	maintenance of location	biological_process	0.45471	1	2	0	2
GO:0042470	melanosome	cellular_component	0.45531	1	1	0	1
GO:0048770	pigment granule	cellular_component	0.45531	1	1	0	1
GO:0015018	galactosylgalactosylxylosylprotein 3-beta-glucuronosyltransferase activity	molecular_function	0.45665	1	1	0	1
GO:0016780	phosphotransferase activity, for other substituted phosphate groups	molecular_function	0.45693	1	1	0	1
GO:0016671	oxidoreductase activity, acting on a sulfur group of donors, disulfide as acceptor	molecular_function	0.45842	1	1	0	1
GO:0046660	female sex differentiation	biological_process	0.45844	1	1	0	1
GO:0043044	ATP-dependent chromatin remodeling	biological_process	0.45957	1	1	0	1
GO:0003896	DNA primase activity	molecular_function	0.46252	1	2	0	2
[truncated: 320 more rows]

## Sheet: BT43vsCK
GO ID	Description	Term_type	Over_represented_pValue	Corrected_pValue	DEG_item	Up gene	Down gene
GO:0008152	metabolic process	biological_process	1.0872e-24	7.1235e-22	1226	592	634
GO:0003824	catalytic activity	molecular_function	1.1127e-35	2.4301e-32	1131	556	575
GO:0005488	binding	molecular_function	1	1	923	444	479
GO:0009987	cellular process	biological_process	0.99997	1	901	431	470
GO:0044699	single-organism process	biological_process	1.6048e-10	1.8128e-08	829	418	411
GO:0071704	organic substance metabolic process	biological_process	0.14175	1	844	397	447
GO:0044238	primary metabolic process	biological_process	0.30744	1	798	367	431
GO:0044237	cellular metabolic process	biological_process	0.99597	1	693	319	374
GO:0044710	single-organism metabolic process	biological_process	3.5241e-20	1.9242e-17	578	294	284
GO:1901363	heterocyclic compound binding	molecular_function	0.98122	1	579	288	291
GO:0097159	organic cyclic compound binding	molecular_function	0.98138	1	579	288	291
GO:0043170	macromolecule metabolic process	biological_process	0.99995	1	556	273	283
GO:0043167	ion binding	molecular_function	0.96596	1	501	266	235
GO:0044763	single-organism cellular process	biological_process	0.95346	1	477	244	233
GO:0044260	cellular macromolecule metabolic process	biological_process	0.99999	1	490	237	253
GO:0006807	nitrogen compound metabolic process	biological_process	0.96074	1	467	233	234
GO:0016787	hydrolase activity	molecular_function	6.6859e-13	1.1528e-10	404	186	218
GO:0005623	cell	cellular_component	0.99068	1	464	186	278
GO:0044464	cell part	cellular_component	0.99068	1	464	186	278
GO:0034641	cellular nitrogen compound metabolic process	biological_process	0.99844	1	395	186	209
GO:0009058	biosynthetic process	biological_process	0.17563	1	402	184	218
GO:0016020	membrane	cellular_component	0.007798	0.22912	402	183	219
GO:1901360	organic cyclic compound metabolic process	biological_process	0.81378	1	394	183	211
GO:0016491	oxidoreductase activity	molecular_function	8.3234e-37	2.7267e-33	339	181	158
GO:0006725	cellular aromatic compound metabolic process	biological_process	0.81436	1	382	181	201
GO:0046483	heterocycle metabolic process	biological_process	0.89482	1	377	177	200
GO:0055114	oxidation-reduction process	biological_process	4.0758e-33	5.3409e-30	333	175	158
GO:1901576	organic substance biosynthetic process	biological_process	0.31414	1	382	171	211
GO:0005622	intracellular	cellular_component	0.99675	1	413	168	245
GO:0044249	cellular biosynthetic process	biological_process	0.40925	1	361	166	195
GO:0016740	transferase activity	molecular_function	0.92698	1	326	163	163
GO:0044424	intracellular part	cellular_component	0.99519	1	405	161	244
GO:0006139	nucleobase-containing compound metabolic process	biological_process	0.95177	1	339	156	183
GO:0043169	cation binding	molecular_function	0.00042005	0.019381	275	146	129
GO:0046872	metal ion binding	molecular_function	0.0021076	0.080519	263	137	126
GO:0065007	biological regulation	biological_process	0.98413	1	277	137	140
GO:0090304	nucleic acid metabolic process	biological_process	0.99259	1	270	131	139
GO:0043168	anion binding	molecular_function	1	1	251	130	121
GO:0034645	cellular macromolecule biosynthetic process	biological_process	0.36784	1	286	129	157
GO:0009059	macromolecule biosynthetic process	biological_process	0.43689	1	286	129	157
GO:0051179	localization	biological_process	0.96224	1	216	128	88
GO:0050789	regulation of biological process	biological_process	0.99432	1	250	127	123
GO:0006810	transport	biological_process	0.93621	1	213	126	87
GO:0051234	establishment of localization	biological_process	0.93653	1	214	126	88
GO:0050794	regulation of cellular process	biological_process	0.97135	1	246	126	120
GO:0044271	cellular nitrogen compound biosynthetic process	biological_process	0.97243	1	239	124	115
GO:0050896	response to stimulus	biological_process	0.013864	0.35072	242	122	120
GO:0032991	macromolecular complex	cellular_component	0.94336	1	284	119	165
GO:0019538	protein metabolic process	biological_process	1	1	237	117	120
GO:1901362	organic cyclic compound biosynthetic process	biological_process	0.37094	1	222	116	106
GO:0036094	small molecule binding	molecular_function	1	1	257	116	141
GO:0043234	protein complex	cellular_component	0.37817	1	260	113	147
GO:0000166	nucleotide binding	molecular_function	1	1	248	112	136
GO:1901265	nucleoside phosphate binding	molecular_function	1	1	248	112	136
GO:0018130	heterocycle biosynthetic process	biological_process	0.60527	1	206	109	97
GO:0043226	organelle	cellular_component	0.99747	1	284	109	175
GO:0010467	gene expression	biological_process	0.99933	1	222	109	113
GO:0043229	intracellular organelle	cellular_component	0.99663	1	283	108	175
GO:0097367	carbohydrate derivative binding	molecular_function	1	1	216	107	109
GO:0019438	aromatic compound biosynthetic process	biological_process	0.5939	1	202	106	96
GO:1902578	single-organism localization	biological_process	0.81	1	159	106	53
GO:0044765	single-organism transport	biological_process	0.7992	1	157	105	52
GO:1901564	organonitrogen compound metabolic process	biological_process	0.99002	1	193	104	89
GO:0003676	nucleic acid binding	molecular_function	0.9995	1	234	104	130
GO:0016070	RNA metabolic process	biological_process	0.95476	1	202	103	99
GO:0001882	nucleoside binding	molecular_function	1	1	207	102	105
GO:0032553	ribonucleotide binding	molecular_function	1	1	207	102	105
GO:0001883	purine nucleoside binding	molecular_function	1	1	204	101	103
GO:0032550	purine ribonucleoside binding	molecular_function	1	1	204	101	103
GO:0032549	ribonucleoside binding	molecular_function	1	1	204	101	103
GO:0032555	purine ribonucleotide binding	molecular_function	1	1	204	101	103
GO:0017076	purine nucleotide binding	molecular_function	1	1	204	101	103
GO:0035639	purine ribonucleoside triphosphate binding	molecular_function	0.99999	1	197	100	97
GO:0034654	nucleobase-containing compound biosynthetic process	biological_process	0.49429	1	183	96	87
GO:0032559	adenyl ribonucleotide binding	molecular_function	1	1	196	96	100
GO:0030554	adenyl nucleotide binding	molecular_function	1	1	196	96	100
GO:0044425	membrane part	cellular_component	0.9541	1	198	95	103
GO:0005524	ATP binding	molecular_function	0.99991	1	188	95	93
GO:0006351	transcription, DNA-templated	biological_process	0.30156	1	172	91	81
GO:0097659	nucleic acid-templated transcription	biological_process	0.30156	1	172	91	81
GO:0032774	RNA biosynthetic process	biological_process	0.33749	1	172	91	81
GO:0051171	regulation of nitrogen compound metabolic process	biological_process	0.44525	1	161	90	71
GO:0080090	regulation of primary metabolic process	biological_process	0.49996	1	167	90	77
GO:0060255	regulation of macromolecule metabolic process	biological_process	0.56847	1	167	90	77
GO:0031323	regulation of cellular metabolic process	biological_process	0.58107	1	167	90	77
GO:0019222	regulation of metabolic process	biological_process	0.77235	1	170	90	80
GO:2000112	regulation of cellular macromolecule biosynthetic process	biological_process	0.23523	1	159	89	70
GO:0010556	regulation of macromolecule biosynthetic process	biological_process	0.24046	1	159	89	70
GO:0031326	regulation of cellular biosynthetic process	biological_process	0.24323	1	159	89	70
GO:0009889	regulation of biosynthetic process	biological_process	0.24732	1	159	89	70
GO:0010468	regulation of gene expression	biological_process	0.27793	1	160	89	71
GO:0051252	regulation of RNA metabolic process	biological_process	0.22361	1	154	88	66
GO:0019219	regulation of nucleobase-containing compound metabolic process	biological_process	0.265	1	154	88	66
GO:0005515	protein binding	molecular_function	1	1	236	88	148
GO:0046914	transition metal ion binding	molecular_function	0.049955	0.88899	172	87	85
GO:0006355	regulation of transcription, DNA-templated	biological_process	0.08931	1	152	87	65
GO:1903506	regulation of nucleic acid-templated transcription	biological_process	0.08931	1	152	87	65
GO:2001141	regulation of RNA biosynthetic process	biological_process	0.092225	1	152	87	65
GO:0031224	intrinsic component of membrane	cellular_component	0.8871	1	157	86	71
GO:0016021	integral component of membrane	cellular_component	0.8906	1	154	86	68
GO:0043231	intracellular membrane-bounded organelle	cellular_component	0.9131	1	214	84	130
GO:0043227	membrane-bounded organelle	cellular_component	0.91521	1	214	84	130
GO:0044281	small molecule metabolic process	biological_process	0.57263	1	176	82	94
GO:0006796	phosphate-containing compound metabolic process	biological_process	0.99999	1	159	75	84
GO:0006793	phosphorus metabolic process	biological_process	0.99999	1	160	75	85
GO:0005975	carbohydrate metabolic process	biological_process	1.2454e-29	1.1657e-26	211	74	137
GO:0005215	transporter activity	molecular_function	0.78756	1	106	74	32
GO:0044267	cellular protein metabolic process	biological_process	1	1	157	74	83
GO:0006950	response to stress	biological_process	5.5924e-05	0.0029549	137	72	65
GO:0003677	DNA binding	molecular_function	0.37676	1	174	72	102
GO:0020037	heme binding	molecular_function	2.9914e-27	2.45e-24	128	71	57
GO:0046906	tetrapyrrole binding	molecular_function	1.0072e-26	7.3322e-24	128	71	57
GO:0043412	macromolecule modification	biological_process	1	1	123	68	55
GO:0016772	transferase activity, transferring phosphorus-containing groups	molecular_function	1	1	118	68	50
GO:0016798	hydrolase activity, acting on glycosyl bonds	molecular_function	1.6129e-34	2.6419e-31	142	66	76
GO:0055085	transmembrane transport	biological_process	0.15751	1	81	66	15
GO:0022857	transmembrane transporter activity	molecular_function	0.74639	1	85	66	19
GO:0004553	hydrolase activity, hydrolyzing O-glycosyl compounds	molecular_function	2.5202e-37	1.6512e-33	138	64	74
GO:0005737	cytoplasm	cellular_component	0.99381	1	170	63	107
GO:0044711	single-organism biosynthetic process	biological_process	0.00076263	0.033535	145	60	85
GO:0006464	cellular protein modification process	biological_process	1	1	114	60	54
GO:0036211	protein modification process	biological_process	1	1	114	60	54
GO:0005506	iron ion binding	molecular_function	2.6248e-14	5.9302e-12	88	59	29
GO:0044422	organelle part	cellular_component	0.92511	1	150	59	91
GO:0044446	intracellular organelle part	cellular_component	0.92717	1	149	58	91
GO:0016705	oxidoreductase activity, acting on paired donors, with incorporation or reduction of molecular oxygen	molecular_function	4.6365e-15	1.0849e-12	94	56	38
GO:0006811	ion transport	biological_process	0.81936	1	79	55	24
GO:0044444	cytoplasmic part	cellular_component	0.96661	1	149	55	94
GO:0016301	kinase activity	molecular_function	1	1	91	55	36
GO:0043436	oxoacid metabolic process	biological_process	0.60951	1	99	53	46
GO:0019752	carboxylic acid metabolic process	biological_process	0.61592	1	97	53	44
GO:0006082	organic acid metabolic process	biological_process	0.61655	1	99	53	46
GO:0016310	phosphorylation	biological_process	1	1	98	51	47
GO:0016773	phosphotransferase activity, alcohol group as acceptor	molecular_function	1	1	84	51	33
GO:0005667	transcription factor complex	cellular_component	0.0034682	0.11835	92	49	43
GO:0051716	cellular response to stimulus	biological_process	0.99994	1	97	49	48
GO:1901135	carbohydrate derivative metabolic process	biological_process	0.00025311	0.012194	106	48	58
GO:0009056	catabolic process	biological_process	0.00093397	0.039417	94	48	46
GO:0005634	nucleus	cellular_component	0.99689	1	113	48	65
GO:0006629	lipid metabolic process	biological_process	3.5452e-07	2.5525e-05	103	46	57
GO:0006468	protein phosphorylation	biological_process	1	1	77	46	31
GO:0004672	protein kinase activity	molecular_function	1	1	74	46	28
GO:0001071	nucleic acid binding transcription factor activity	molecular_function	0.0013277	0.053044	76	45	31
GO:0003700	transcription factor activity, sequence-specific DNA binding	molecular_function	0.0013277	0.053044	76	45	31
GO:1901575	organic substance catabolic process	biological_process	0.00016086	0.0081704	84	44	40
GO:0051704	multi-organism process	biological_process	0.89856	1	91	44	47
GO:0044248	cellular catabolic process	biological_process	0.049507	0.88625	64	42	22
GO:0006520	cellular amino acid metabolic process	biological_process	0.69684	1	66	42	24
GO:0022892	substrate-specific transporter activity	molecular_function	0.98614	1	56	41	15
GO:0016818	hydrolase activity, acting on acid anhydrides, in phosphorus-containing anhydrides	molecular_function	0.15017	1	93	40	53
GO:0016817	hydrolase activity, acting on acid anhydrides	molecular_function	0.40194	1	95	40	55
GO:1901566	organonitrogen compound biosynthetic process	biological_process	0.99979	1	84	40	44
GO:0071840	cellular component organization or biogenesis	biological_process	1	1	113	40	73
GO:0016462	pyrophosphatase activity	molecular_function	0.13223	1	90	39	51
GO:0022891	substrate-specific transmembrane transporter activity	molecular_function	0.97402	1	53	39	14
GO:0048037	cofactor binding	molecular_function	5.6712e-08	4.4235e-06	84	38	46
GO:0017111	nucleoside-triphosphatase activity	molecular_function	0.15494	1	87	38	49
GO:0008233	peptidase activity	molecular_function	0.7015	1	70	38	32
GO:0005576	extracellular region	cellular_component	0.14254	1	81	37	44
GO:0015075	ion transmembrane transporter activity	molecular_function	0.96863	1	50	37	13
GO:0006259	DNA metabolic process	biological_process	0.98537	1	90	37	53
GO:0016757	transferase activity, transferring glycosyl groups	molecular_function	1.6329e-08	1.3894e-06	81	36	45
GO:0016758	transferase activity, transferring hexosyl groups	molecular_function	1.0551e-10	1.2344e-08	73	35	38
GO:1902494	catalytic complex	cellular_component	0.77625	1	81	35	46
GO:0006508	proteolysis	biological_process	0.81445	1	67	34	33
GO:0006812	cation transport	biological_process	0.95478	1	54	34	20
GO:0043228	non-membrane-bounded organelle	cellular_component	0.99963	1	100	34	66
GO:0070011	peptidase activity, acting on L-amino acid peptides	molecular_function	0.68161	1	65	33	32
GO:1901605	alpha-amino acid metabolic process	biological_process	0.76598	1	54	33	21
GO:0043232	intracellular non-membrane-bounded organelle	cellular_component	0.99961	1	99	33	66
GO:0007154	cell communication	biological_process	0.99989	1	71	33	38
GO:0044700	single organism signaling	biological_process	0.99938	1	69	32	37
GO:0023052	signaling	biological_process	0.9994	1	69	32	37
GO:0007165	signal transduction	biological_process	0.99953	1	68	31	37
GO:0044723	single-organism carbohydrate metabolic process	biological_process	3.7299e-08	3.0171e-06	92	30	62
GO:0016746	transferase activity, transferring acyl groups	molecular_function	1.2564e-05	0.00073293	68	30	38
GO:0016788	hydrolase activity, acting on ester bonds	molecular_function	0.077416	1	75	30	45
GO:0016043	cellular component organization	biological_process	0.99976	1	85	30	55
GO:0044255	cellular lipid metabolic process	biological_process	0.026622	0.57232	58	29	29
GO:0055086	nucleobase-containing small molecule metabolic process	biological_process	0.32715	1	82	29	53
GO:0042221	response to chemical	biological_process	0.0021137	0.080519	46	28	18
GO:0016887	ATPase activity	molecular_function	0.15915	1	53	28	25
GO:0071702	organic substance transport	biological_process	0.93483	1	62	28	34
GO:0016747	transferase activity, transferring acyl groups other than amino-acyl groups	molecular_function	1.4389e-07	1.0713e-05	63	27	36
GO:0098772	molecular function regulator	molecular_function	0.30673	1	42	27	15
GO:0030001	metal ion transport	biological_process	0.48338	1	41	27	14
GO:1901565	organonitrogen compound catabolic process	biological_process	5.3566e-07	3.8149e-05	37	26	11
GO:0009057	macromolecule catabolic process	biological_process	0.096297	1	37	26	11
GO:0044283	small molecule biosynthetic process	biological_process	0.13622	1	52	26	26
GO:0019637	organophosphate metabolic process	biological_process	0.25766	1	74	26	48
GO:0008610	lipid biosynthetic process	biological_process	2.1963e-05	0.0012405	62	25	37
GO:0043565	sequence-specific DNA binding	molecular_function	0.0016362	0.063811	42	25	17
GO:0006952	defense response	biological_process	0.010939	0.3063	40	23	17
GO:0030234	enzyme regulator activity	molecular_function	0.11969	1	34	23	11
GO:0008324	cation transmembrane transporter activity	molecular_function	0.98723	1	36	23	13
GO:0043603	cellular amide metabolic process	biological_process	0.99989	1	48	23	25
GO:0016209	antioxidant activity	molecular_function	7.9578e-16	2.37e-13	54	22	32
GO:0016053	organic acid biosynthetic process	biological_process	0.018756	0.4267	46	22	24
GO:0046394	carboxylic acid biosynthetic process	biological_process	0.018756	0.4267	46	22	24
GO:0043604	amide biosynthetic process	biological_process	0.99958	1	45	22	23
GO:0016684	oxidoreductase activity, acting on peroxide as acceptor	molecular_function	5.0254e-19	2.5328e-16	53	21	32
GO:0006979	response to oxidative stress	biological_process	4.0202e-17	1.5494e-14	52	21	31
GO:0004857	enzyme inhibitor activity	molecular_function	0.0011522	0.047478	28	21	7
GO:0034220	ion transmembrane transport	biological_process	0.27534	1	25	21	4
GO:0004601	peroxidase activity	molecular_function	1.7502e-18	7.6449e-16	50	20	30
GO:0006804	obsolete peroxidase reaction	biological_process	1.7502e-18	7.6449e-16	50	20	30
GO:0044262	cellular carbohydrate metabolic process	biological_process	5.5362e-07	3.9004e-05	59	20	39
GO:0030170	pyridoxal phosphate binding	molecular_function	1.0809e-05	0.00064383	21	20	1
GO:0006753	nucleoside phosphate metabolic process	biological_process	0.012052	0.32495	66	20	46
GO:0009117	nucleotide metabolic process	biological_process	0.012895	0.33952	65	20	45
GO:0071944	cell periphery	cellular_component	0.61265	1	59	20	39
GO:0016829	lyase activity	molecular_function	0.90833	1	26	20	6
GO:0008270	zinc ion binding	molecular_function	1	1	49	20	29
GO:0044264	cellular polysaccharide metabolic process	biological_process	4.8324e-11	5.9739e-09	55	19	36
GO:0005976	polysaccharide metabolic process	biological_process	4.2308e-10	4.6984e-08	55	19	36
GO:0009311	oligosaccharide metabolic process	biological_process	7.1865e-08	5.4121e-06	48	19	29
GO:0044428	nuclear part	cellular_component	0.98161	1	46	19	27
GO:0022890	inorganic cation transmembrane transporter activity	molecular_function	0.99679	1	30	19	11
GO:0044085	cellular component biogenesis	biological_process	0.99922	1	63	19	44
GO:0006073	cellular glucan metabolic process	biological_process	1.9571e-11	2.5646e-09	53	18	35
GO:0044042	glucan metabolic process	biological_process	1.9571e-11	2.5646e-09	53	18	35
GO:1901136	carbohydrate derivative catabolic process	biological_process	3.984e-08	3.1833e-06	22	18	4
GO:0006022	aminoglycan metabolic process	biological_process	5.3473e-08	4.2211e-06	27	18	9
GO:0030414	peptidase inhibitor activity	molecular_function	5.7731e-06	0.00036024	22	18	4
GO:0061134	peptidase regulator activity	molecular_function	5.7731e-06	0.00036024	22	18	4
GO:0004866	endopeptidase inhibitor activity	molecular_function	6.8525e-06	0.00041572	21	18	3
GO:0061135	endopeptidase regulator activity	molecular_function	6.8525e-06	0.00041572	21	18	3
GO:0009607	response to biotic stimulus	biological_process	0.00067105	0.029707	31	18	13
GO:0006820	anion transport	biological_process	0.058923	1	22	18	4
GO:0022804	active transmembrane transporter activity	molecular_function	0.38695	1	25	18	7
GO:0065008	regulation of biological quality	biological_process	0.55652	1	45	18	27
GO:0004175	endopeptidase activity	molecular_function	0.79741	1	40	18	22
GO:0044403	symbiosis, encompassing mutualism through parasitism	biological_process	0.96108	1	33	18	15
GO:0044419	interspecies interaction between organisms	biological_process	0.96474	1	33	18	15
GO:0005198	structural molecule activity	molecular_function	0.98982	1	55	18	37
GO:0006996	organelle organization	biological_process	0.99986	1	47	18	29
GO:0003723	RNA binding	molecular_function	1	1	31	18	13
GO:0006040	amino sugar metabolic process	biological_process	1.4127e-09	1.4929e-07	20	17	3
GO:0071554	cell wall organization or biogenesis	biological_process	1.6033e-09	1.6358e-07	34	17	17
GO:0005985	sucrose metabolic process	biological_process	1.6339e-09	1.6358e-07	45	17	28
GO:0005982	starch metabolic process	biological_process	1.6478e-09	1.6358e-07	45	17	28
GO:0005984	disaccharide metabolic process	biological_process	6.4745e-08	4.9327e-06	45	17	28
GO:0004867	serine-type endopeptidase inhibitor activity	molecular_function	4.1614e-06	0.00026996	18	17	1
GO:0050662	coenzyme binding	molecular_function	5.5639e-05	0.0029549	62	17	45
GO:0044712	single-organism catabolic process	biological_process	0.00010589	0.0054629	48	17	31
GO:0012505	endomembrane system	cellular_component	0.65298	1	37	17	20
GO:0046873	metal ion transmembrane transporter activity	molecular_function	0.6805	1	25	17	8
GO:0044764	multi-organism cellular process	biological_process	0.94854	1	36	17	19
GO:0015672	monovalent inorganic cation transport	biological_process	0.97324	1	29	17	12
GO:0005525	GTP binding	molecular_function	0.99565	1	22	17	5
GO:0032561	guanyl ribonucleotide binding	molecular_function	0.99666	1	22	17	5
GO:0019001	guanyl nucleotide binding	molecular_function	0.99764	1	22	17	5
GO:0006030	chitin metabolic process	biological_process	5.907e-11	7.0368e-09	19	16	3
GO:1901071	glucosamine-containing compound metabolic process	biological_process	5.907e-11	7.0368e-09	19	16	3
GO:0044036	cell wall macromolecule metabolic process	biological_process	1.4554e-10	1.673e-08	24	16	8
GO:0006026	aminoglycan catabolic process	biological_process	1.5837e-09	1.6358e-07	20	16	4
GO:0006118	obsolete electron transport	biological_process	5.0916e-05	0.0027588	45	16	29
GO:0032787	monocarboxylic acid metabolic process	biological_process	0.10365	1	43	16	27
GO:0005694	chromosome	cellular_component	0.86442	1	38	16	22
GO:0016032	viral process	biological_process	0.96063	1	30	16	14
GO:1990234	transferase complex	cellular_component	0.97277	1	38	16	22
GO:0033036	macromolecule localization	biological_process	0.97668	1	48	16	32
GO:0051641	cellular localization	biological_process	0.99946	1	40	16	24
GO:0004568	chitinase activity	molecular_function	3.6836e-14	7.3136e-12	18	15	3
GO:0016998	cell wall macromolecule catabolic process	biological_process	8.5586e-13	1.4378e-10	19	15	4
GO:0006032	chitin catabolic process	biological_process	8.3581e-12	1.1905e-09	18	15	3
GO:0046348	amino sugar catabolic process	biological_process	8.3581e-12	1.1905e-09	18	15	3
GO:1901072	glucosamine-containing compound catabolic process	biological_process	8.3581e-12	1.1905e-09	18	15	3
GO:0051213	dioxygenase activity	molecular_function	0.00020405	0.010052	18	15	3
GO:0009072	aromatic amino acid family metabolic process	biological_process	0.0056014	0.1723	25	15	10
GO:0051186	cofactor metabolic process	biological_process	0.75144	1	38	15	23
GO:0004386	helicase activity	molecular_function	0.92993	1	20	15	5
GO:0044427	chromosomal part	cellular_component	0.97124	1	30	15	15
GO:0031974	membrane-enclosed lumen	cellular_component	0.98092	1	32	15	17
GO:0051649	establishment of localization in cell	biological_process	0.99927	1	38	15	23
GO:0019439	aromatic compound catabolic process	biological_process	0.20029	1	17	14	3
GO:0006260	DNA replication	biological_process	0.2066	1	50	14	36
GO:0008652	cellular amino acid biosynthetic process	biological_process	0.31659	1	21	14	7
GO:0008236	serine-type peptidase activity	molecular_function	0.42672	1	26	14	12
GO:0017171	serine hydrolase activity	molecular_function	0.42672	1	26	14	12
GO:0098796	membrane protein complex	cellular_component	0.9677	1	51	14	37
GO:0008194	UDP-glycosyltransferase activity	molecular_function	1.8427e-08	1.5283e-06	37	13	24
GO:0009308	amine metabolic process	biological_process	0.17342	1	19	13	6
GO:1901361	organic cyclic compound catabolic process	biological_process	0.24111	1	16	13	3
GO:1901607	alpha-amino acid biosynthetic process	biological_process	0.40779	1	19	13	6
GO:0098662	inorganic cation transmembrane transport	biological_process	0.66118	1	17	13	4
GO:0098655	cation transmembrane transport	biological_process	0.66415	1	17	13	4
GO:0098660	inorganic ion transmembrane transport	biological_process	0.66853	1	17	13	4
GO:1901137	carbohydrate derivative biosynthetic process	biological_process	0.83866	1	26	13	13
GO:0032501	multicellular organismal process	biological_process	0.98122	1	36	13	23
GO:0006310	DNA recombination	biological_process	0.98394	1	17	13	4
GO:0043233	organelle lumen	cellular_component	0.99021	1	30	13	17
GO:0070013	intracellular organelle lumen	cellular_component	0.99021	1	30	13	17
GO:0006281	DNA repair	biological_process	0.9956	1	20	13	7
GO:0072521	purine-containing compound metabolic process	biological_process	0.9978	1	39	13	26
GO:0006974	cellular response to DNA damage stimulus	biological_process	0.99794	1	21	13	8
GO:0031090	organelle membrane	cellular_component	0.99878	1	25	13	12
GO:0033554	cellular response to stress	biological_process	0.99918	1	22	13	9
GO:0016051	carbohydrate biosynthetic process	biological_process	0.00014215	0.0072764	43	12	31
GO:0016702	oxidoreductase activity, acting on single donors with incorporation of molecular oxygen, incorporation of two atoms of oxygen	molecular_function	0.00049051	0.022474	14	12	2
GO:0016701	oxidoreductase activity, acting on single donors with incorporation of molecular oxygen	molecular_function	0.0062762	0.19048	14	12	2
GO:0008238	exopeptidase activity	molecular_function	0.079348	1	17	12	5
GO:0009605	response to external stimulus	biological_process	0.39749	1	24	12	12
GO:0005783	endoplasmic reticulum	cellular_component	0.50219	1	25	12	13
GO:0044432	endoplasmic reticulum part	cellular_component	0.55685	1	17	12	5
GO:0071705	nitrogen compound transport	biological_process	0.58258	1	12	12	0
GO:0008168	methyltransferase activity	molecular_function	0.73186	1	26	12	14
GO:0016741	transferase activity, transferring one-carbon groups	molecular_function	0.79714	1	26	12	14
GO:0003678	DNA helicase activity	molecular_function	0.81952	1	16	12	4
GO:0005657	replication fork	cellular_component	0.88573	1	17	12	5
GO:0005886	plasma membrane	cellular_component	0.93117	1	28	12	16
GO:0009112	nucleobase metabolic process	biological_process	0.97285	1	22	12	10
GO:0031981	nuclear lumen	cellular_component	0.98668	1	29	12	17
GO:0015077	monovalent inorganic cation transmembrane transporter activity	molecular_function	0.99731	1	19	12	7
GO:0046907	intracellular transport	biological_process	0.99816	1	31	12	19
GO:0043043	peptide biosynthetic process	biological_process	0.99998	1	33	12	21
GO:0006518	peptide metabolic process	biological_process	0.99999	1	35	12	23
GO:0019318	hexose metabolic process	biological_process	1.3507e-06	9.1235e-05	40	11	29
GO:0005996	monosaccharide metabolic process	biological_process	6.4661e-06	0.00039968	40	11	29
GO:0009055	electron carrier activity	molecular_function	0.00082048	0.035601	34	11	23
GO:0042430	indole-containing compound metabolic process	biological_process	0.024859	0.54112	17	11	6
GO:0043207	response to external biotic stimulus	biological_process	0.057292	0.98266	21	11	10
GO:0051707	response to other organism	biological_process	0.057292	0.98266	21	11	10
GO:0003724	RNA helicase activity	molecular_function	0.080928	1	13	11	2
GO:0031975	envelope	cellular_component	0.20045	1	29	11	18
GO:0008509	anion transmembrane transporter activity	molecular_function	0.24337	1	11	11	0
GO:0016874	ligase activity	molecular_function	0.3064	1	26	11	15
GO:0042578	phosphoric ester hydrolase activity	molecular_function	0.41482	1	21	11	10
GO:0019693	ribose phosphate metabolic process	biological_process	0.78431	1	34	11	23
GO:0003924	GTPase activity	molecular_function	0.82257	1	19	11	8
GO:0006732	coenzyme metabolic process	biological_process	0.84646	1	28	11	17
GO:0009405	pathogenesis	biological_process	0.9573	1	19	11	8
GO:0019012	virion	cellular_component	0.99075	1	30	11	19
GO:0098588	bounding membrane of organelle	cellular_component	0.99272	1	19	11	8
GO:0006412	translation	biological_process	0.99998	1	32	11	21
GO:0072330	monocarboxylic acid biosynthetic process	biological_process	0.0014345	0.056965	28	10	18
GO:0002376	immune system process	biological_process	0.0034381	0.11797	24	10	14
GO:0042493	response to drug	biological_process	0.0094162	0.26941	11	10	1
GO:0098542	defense response to other organism	biological_process	0.028844	0.6116	20	10	10
GO:0006091	generation of precursor metabolites and energy	biological_process	0.029409	0.62154	49	10	39
GO:0015849	organic acid transport	biological_process	0.055112	0.95275	13	10	3
GO:0046942	carboxylic acid transport	biological_process	0.055112	0.95275	13	10	3
GO:0015711	organic anion transport	biological_process	0.070763	1	13	10	3
GO:0046983	protein dimerization activity	molecular_function	0.076292	1	29	10	19
GO:0016791	phosphatase activity	molecular_function	0.25542	1	18	10	8
GO:0046700	heterocycle catabolic process	biological_process	0.39378	1	13	10	3
GO:0044270	cellular nitrogen compound catabolic process	biological_process	0.41172	1	13	10	3
GO:0044265	cellular macromolecule catabolic process	biological_process	0.91034	1	16	10	6
GO:0032502	developmental process	biological_process	0.96591	1	28	10	18
GO:0090407	organophosphate biosynthetic process	biological_process	0.97432	1	17	10	7
GO:0044707	single-multicellular organism process	biological_process	0.97713	1	25	10	15
GO:0034613	cellular protein localization	biological_process	0.98952	1	30	10	20
GO:0070727	cellular macromolecule localization	biological_process	0.98983	1	30	10	20
GO:0008104	protein localization	biological_process	0.99748	1	36	10	26
GO:0016779	nucleotidyltransferase activity	molecular_function	0.99833	1	22	10	12
GO:0034660	ncRNA metabolic process	biological_process	0.99877	1	19	10	9
GO:0042254	ribosome biogenesis	biological_process	0.99991	1	24	10	14
GO:0022613	ribonucleoprotein complex biogenesis	biological_process	0.99994	1	24	10	14
GO:0006633	fatty acid biosynthetic process	biological_process	1.2641e-05	0.00073293	27	9	18
GO:0009628	response to abiotic stimulus	biological_process	2.4604e-05	0.0013768	20	9	11
GO:0006631	fatty acid metabolic process	biological_process	0.00023639	0.011473	28	9	19
GO:0006012	galactose metabolic process	biological_process	0.00062738	0.027969	14	9	5
GO:0006865	amino acid transport	biological_process	0.016723	0.39988	9	9	0
GO:0006855	drug transmembrane transport	biological_process	0.018335	0.42599	10	9	1
GO:0015893	drug transport	biological_process	0.018335	0.42599	10	9	1
GO:0015238	drug transmembrane transporter activity	molecular_function	0.019851	0.44696	10	9	1
GO:0090484	drug transporter activity	molecular_function	0.019851	0.44696	10	9	1
GO:0006955	immune response	biological_process	0.021487	0.47885	17	9	8
GO:0006568	tryptophan metabolic process	biological_process	0.08522	1	14	9	5
GO:0006586	indolalkylamine metabolic process	biological_process	0.08522	1	14	9	5
GO:0006813	potassium ion transport	biological_process	0.12222	1	16	9	7
GO:0043648	dicarboxylic acid metabolic process	biological_process	0.12305	1	13	9	4
GO:0015297	antiporter activity	molecular_function	0.20321	1	10	9	1
GO:0009066	aspartate family amino acid metabolic process	biological_process	0.22213	1	17	9	8
GO:0031967	organelle envelope	cellular_component	0.2274	1	26	9	17
GO:0008092	cytoskeletal protein binding	molecular_function	0.36476	1	41	9	32
GO:0006576	cellular biogenic amine metabolic process	biological_process	0.41418	1	14	9	5
GO:0044106	cellular amine metabolic process	biological_process	0.41545	1	14	9	5
GO:0015291	secondary active transmembrane transporter activity	molecular_function	0.43569	1	11	9	2
GO:1903509	liposaccharide metabolic process	biological_process	0.51397	1	12	9	3
GO:0042623	ATPase activity, coupled	molecular_function	0.5475	1	16	9	7
GO:0006643	membrane lipid metabolic process	biological_process	0.55376	1	11	9	2
GO:0009378	four-way junction helicase activity	molecular_function	0.84666	1	10	9	1
GO:0009379	Holliday junction helicase complex	cellular_component	0.84666	1	10	9	1
GO:0048476	Holliday junction resolvase complex	cellular_component	0.84666	1	10	9	1
GO:0033202	DNA helicase complex	cellular_component	0.8535	1	10	9	1
GO:0009123	nucleoside monophosphate metabolic process	biological_process	0.89662	1	25	9	16
GO:0005102	receptor binding	molecular_function	0.9342	1	19	9	10
GO:0009116	nucleoside metabolic process	biological_process	0.96252	1	27	9	18
GO:0051188	cofactor biosynthetic process	biological_process	0.96291	1	17	9	8
GO:0044767	single-organism developmental process	biological_process	0.96297	1	26	9	17
GO:0005739	mitochondrion	cellular_component	0.96911	1	29	9	20
GO:1901657	glycosyl compound metabolic process	biological_process	0.97127	1	27	9	18
GO:0061695	transferase complex, transferring phosphorus-containing groups	cellular_component	0.97909	1	21	9	12
GO:0006886	intracellular protein transport	biological_process	0.98568	1	28	9	19
GO:0045184	establishment of protein localization	biological_process	0.99638	1	35	9	26
GO:0015031	protein transport	biological_process	0.99655	1	34	9	25
GO:0006399	tRNA metabolic process	biological_process	0.99741	1	16	9	7
GO:0006396	RNA processing	biological_process	0.99989	1	23	9	14
GO:0030529	ribonucleoprotein complex	cellular_component	1	1	29	9	20
GO:0046527	glucosyltransferase activity	molecular_function	1.7442e-08	1.4652e-06	28	8	20
GO:0070887	cellular response to chemical stimulus	biological_process	0.011775	0.31879	14	8	6
GO:0016614	oxidoreductase activity, acting on CH-OH group of donors	molecular_function	0.012122	0.32551	32	8	24
GO:0071804	cellular potassium ion transport	biological_process	0.01267	0.33747	8	8	0
GO:0071805	potassium ion transmembrane transport	biological_process	0.01267	0.33747	8	8	0
GO:1903825	organic acid transmembrane transport	biological_process	0.015388	0.3776	8	8	0
GO:0098656	anion transmembrane transport	biological_process	0.018722	0.4267	8	8	0
GO:0016616	oxidoreductase activity, acting on the CH-OH group of donors, NAD or NADP as acceptor	molecular_function	0.03373	0.68846	27	8	19
GO:0070008	serine-type exopeptidase activity	molecular_function	0.065217	1	13	8	5
GO:0015698	inorganic anion transport	biological_process	0.15321	1	9	8	1
GO:0006570	tyrosine metabolic process	biological_process	0.21079	1	13	8	5
GO:0015079	potassium ion transmembrane transporter activity	molecular_function	0.22465	1	12	8	4
GO:0042967	acyl-carrier-protein biosynthetic process	biological_process	0.26413	1	14	8	6
GO:0005856	cytoskeleton	cellular_component	0.31732	1	36	8	28
GO:0015399	primary active transmembrane transporter activity	molecular_function	0.34681	1	13	8	5
GO:0015405	P-P-bond-hydrolysis-driven transmembrane transporter activity	molecular_function	0.34681	1	13	8	5
GO:0034655	nucleobase-containing compound catabolic process	biological_process	0.35451	1	11	8	3
GO:0008289	lipid binding	molecular_function	0.44266	1	13	8	5
GO:0005654	nucleoplasm	cellular_component	0.5511	1	19	8	11
GO:0044451	nucleoplasm part	cellular_component	0.5511	1	19	8	11
GO:0006664	glycolipid metabolic process	biological_process	0.62246	1	10	8	2
GO:0006206	pyrimidine nucleobase metabolic process	biological_process	0.85354	1	14	8	6
GO:0022607	cellular component assembly	biological_process	0.86627	1	34	8	26
GO:0072527	pyrimidine-containing compound metabolic process	biological_process	0.88114	1	16	8	8
GO:0009161	ribonucleoside monophosphate metabolic process	biological_process	0.91159	1	24	8	16
GO:0009259	ribonucleotide metabolic process	biological_process	0.9132	1	27	8	19
GO:0004519	endonuclease activity	molecular_function	0.91645	1	9	8	1
GO:0009119	ribonucleoside metabolic process	biological_process	0.94994	1	26	8	18
GO:1902582	single-organism intracellular transport	biological_process	0.96555	1	17	8	9
GO:0044429	mitochondrial part	cellular_component	0.98037	1	12	8	4
GO:0004518	nuclease activity	molecular_function	0.98195	1	14	8	6
GO:0044423	virion part	cellular_component	0.9862	1	27	8	19
GO:0007010	cytoskeleton organization	biological_process	0.99928	1	20	8	12
GO:0035251	UDP-glucosyltransferase activity	molecular_function	5.169e-09	4.8382e-07	27	7	20
GO:0033692	cellular polysaccharide biosynthetic process	biological_process	1.5176e-08	1.3301e-06	29	7	22
GO:0000271	polysaccharide biosynthetic process	biological_process	6.0693e-08	4.6784e-06	29	7	22
GO:0005507	copper ion binding	molecular_function	8.7175e-07	5.9497e-05	29	7	22
GO:0034637	cellular carbohydrate biosynthetic process	biological_process	3.7274e-06	0.00024422	29	7	22
GO:0050832	defense response to fungus	biological_process	0.00021739	0.010629	8	7	1
GO:0009620	response to fungus	biological_process	0.00033531	0.015805	8	7	1
GO:0009067	aspartate family amino acid biosynthetic process	biological_process	0.0038344	0.1295	9	7	2
GO:0006694	steroid biosynthetic process	biological_process	0.0055869	0.1723	17	7	10
GO:0008202	steroid metabolic process	biological_process	0.006423	0.19393	17	7	10
GO:0044877	macromolecular complex binding	molecular_function	0.0066798	0.20076	32	7	25
GO:0004185	serine-type carboxypeptidase activity	molecular_function	0.017568	0.41108	12	7	5
GO:0004180	carboxypeptidase activity	molecular_function	0.029502	0.62154	12	7	5
GO:0003333	amino acid transmembrane transport	biological_process	0.033479	0.68549	7	7	0
GO:0016879	ligase activity, forming carbon-nitrogen bonds	molecular_function	0.064167	1	13	7	6
GO:0005829	cytosol	cellular_component	0.078145	1	12	7	5
GO:0001101	response to acid chemical	biological_process	0.10842	1	7	7	0
GO:1901700	response to oxygen-containing compound	biological_process	0.10916	1	8	7	1
GO:0010035	response to inorganic substance	biological_process	0.1599	1	9	7	2
GO:0006733	oxidoreduction coenzyme metabolic process	biological_process	0.22469	1	20	7	13
GO:0044430	cytoskeletal part	cellular_component	0.24424	1	35	7	28
GO:0007186	G-protein coupled receptor signaling pathway	biological_process	0.26613	1	17	7	10
GO:0006308	DNA catabolic process	biological_process	0.28083	1	9	7	2
GO:0009617	response to bacterium	biological_process	0.29595	1	10	7	3
GO:0042626	ATPase activity, coupled to transmembrane movement of substances	molecular_function	0.42649	1	11	7	4
GO:0043492	ATPase activity, coupled to movement of substances	molecular_function	0.42883	1	11	7	4
GO:0042592	homeostatic process	biological_process	0.50079	1	19	7	12
GO:0005509	calcium ion binding	molecular_function	0.5196	1	21	7	14
GO:0051536	iron-sulfur cluster binding	molecular_function	0.68741	1	11	7	4
GO:0051540	metal cluster binding	molecular_function	0.68741	1	11	7	4
GO:0016820	hydrolase activity, acting on acid anhydrides, catalyzing transmembrane movement of substances	molecular_function	0.71351	1	11	7	4
GO:0007049	cell cycle	biological_process	0.83732	1	24	7	17
GO:0046034	ATP metabolic process	biological_process	0.88991	1	23	7	16
GO:0009141	nucleoside triphosphate metabolic process	biological_process	0.89487	1	24	7	17
GO:0060089	molecular transducer activity	molecular_function	0.91358	1	18	7	11
GO:0009144	purine nucleoside triphosphate metabolic process	biological_process	0.91452	1	23	7	16
GO:0009205	purine ribonucleoside triphosphate metabolic process	biological_process	0.91452	1	23	7	16
GO:0009199	ribonucleoside triphosphate metabolic process	biological_process	0.9157	1	23	7	16
GO:0009126	purine nucleoside monophosphate metabolic process	biological_process	0.92279	1	23	7	16
GO:0009167	purine ribonucleoside monophosphate metabolic process	biological_process	0.92279	1	23	7	16
GO:0009150	purine ribonucleotide metabolic process	biological_process	0.92385	1	26	7	19
GO:0006163	purine nucleotide metabolic process	biological_process	0.93281	1	26	7	19
GO:0042278	purine nucleoside metabolic process	biological_process	0.95714	1	25	7	18
GO:0046128	purine ribonucleoside metabolic process	biological_process	0.95714	1	25	7	18
GO:0046486	glycerolipid metabolic process	biological_process	0.96374	1	10	7	3
GO:0030246	carbohydrate binding	molecular_function	0.96861	1	11	7	4
GO:0005740	mitochondrial envelope	cellular_component	0.97516	1	11	7	4
GO:0009451	RNA modification	biological_process	0.979	1	10	7	3
GO:0006144	purine nucleobase metabolic process	biological_process	0.99307	1	16	7	9
GO:0034470	ncRNA processing	biological_process	0.99694	1	13	7	6
GO:1902589	single-organism organelle organization	biological_process	0.9979	1	17	7	10
GO:0003735	structural constituent of ribosome	molecular_function	0.99959	1	20	7	13
GO:0005840	ribosome	cellular_component	0.99997	1	24	7	17
GO:0015979	photosynthesis	biological_process	4.3065e-15	1.0451e-12	56	6	50
GO:0009536	plastid	cellular_component	7.4639e-12	1.1373e-09	41	6	35
GO:0009250	glucan biosynthetic process	biological_process	1.6873e-09	1.65e-07	27	6	21
GO:0045735	nutrient reservoir activity	molecular_function	4.3139e-06	0.0002771	16	6	10
GO:0006529	asparagine biosynthetic process	biological_process	1.8632e-05	0.0010615	6	6	0
GO:0016903	oxidoreductase activity, acting on the aldehyde or oxo group of donors	molecular_function	5.0949e-05	0.0027588	17	6	11
GO:0016624	oxidoreductase activity, acting on the aldehyde or oxo group of donors, disulfide as acceptor	molecular_function	0.00039843	0.018646	6	6	0
GO:0006528	asparagine metabolic process	biological_process	0.00040321	0.018736	6	6	0
GO:0042178	xenobiotic catabolic process	biological_process	0.0019143	0.074216	6	6	0
GO:0042537	benzene-containing compound metabolic process	biological_process	0.0039616	0.13311	11	6	5
GO:0008483	transaminase activity	molecular_function	0.0062796	0.19048	6	6	0
GO:0016769	transferase activity, transferring nitrogenous groups	molecular_function	0.0088126	0.25325	6	6	0
GO:0030312	external encapsulating structure	cellular_component	0.0098938	0.28185	27	6	21
GO:0006805	xenobiotic metabolic process	biological_process	0.016722	0.39988	8	6	2
GO:0071466	cellular response to xenobiotic stimulus	biological_process	0.016722	0.39988	8	6	2
GO:0009410	response to xenobiotic stimulus	biological_process	0.01741	0.40886	8	6	2
GO:0015947	methane metabolic process	biological_process	0.026642	0.57232	8	6	2
GO:0043446	cellular alkane metabolic process	biological_process	0.026642	0.57232	8	6	2
GO:0009415	response to water	biological_process	0.030016	0.62832	6	6	0
GO:0016645	oxidoreductase activity, acting on the CH-NH group of donors	molecular_function	0.066826	1	7	6	1
GO:0009063	cellular amino acid catabolic process	biological_process	0.072594	1	13	6	7
GO:0046496	nicotinamide nucleotide metabolic process	biological_process	0.07766	1	18	6	12
GO:0044445	cytosolic part	cellular_component	0.086975	1	10	6	4
GO:0019362	pyridine nucleotide metabolic process	biological_process	0.094981	1	18	6	12
GO:0016627	oxidoreductase activity, acting on the CH-CH group of donors	molecular_function	0.13036	1	11	6	5
GO:0016054	organic acid catabolic process	biological_process	0.13564	1	13	6	7
GO:0046395	carboxylic acid catabolic process	biological_process	0.13564	1	13	6	7
GO:0044282	small molecule catabolic process	biological_process	0.17387	1	13	6	7
GO:0072524	pyridine-containing compound metabolic process	biological_process	0.18009	1	18	6	12
GO:0015103	inorganic anion transmembrane transporter activity	molecular_function	0.2036	1	6	6	0
GO:0016667	oxidoreductase activity, acting on a sulfur group of donors	molecular_function	0.21809	1	10	6	4
GO:0019725	cellular homeostasis	biological_process	0.3835	1	12	6	6
GO:0042742	defense response to bacterium	biological_process	0.40182	1	9	6	3
GO:1902580	single-organism cellular localization	biological_process	0.46317	1	15	6	9
GO:0009611	response to wounding	biological_process	0.50605	1	8	6	2
GO:0004222	metalloendopeptidase activity	molecular_function	0.7398	1	6	6	0
GO:0005179	hormone activity	molecular_function	0.77005	1	8	6	2
GO:0006366	transcription from RNA polymerase II promoter	biological_process	0.81423	1	13	6	7
GO:0009165	nucleotide biosynthetic process	biological_process	0.82161	1	12	6	6
GO:1901293	nucleoside phosphate biosynthetic process	biological_process	0.82233	1	12	6	6
GO:0006575	cellular modified amino acid metabolic process	biological_process	0.82434	1	12	6	6
GO:0019867	outer membrane	cellular_component	0.83731	1	11	6	5
GO:0016835	carbon-oxygen lyase activity	molecular_function	0.8654	1	8	6	2
GO:0048856	anatomical structure development	biological_process	0.88029	1	17	6	11
GO:0000988	transcription factor activity, protein binding	molecular_function	0.88372	1	12	6	6
GO:0008237	metallopeptidase activity	molecular_function	0.88805	1	6	6	0
GO:0005216	ion channel activity	molecular_function	0.90242	1	12	6	6
GO:0022838	substrate-specific channel activity	molecular_function	0.90242	1	12	6	6
GO:0015267	channel activity	molecular_function	0.9173	1	12	6	6
GO:0022803	passive transmembrane transporter activity	molecular_function	0.9173	1	12	6	6
GO:0004871	signal transducer activity	molecular_function	0.92748	1	16	6	10
GO:0007275	multicellular organismal development	biological_process	0.94915	1	15	6	9
GO:0019028	viral capsid	cellular_component	0.96385	1	19	6	13
GO:0005789	endoplasmic reticulum membrane	cellular_component	0.96811	1	9	6	3
GO:0042175	nuclear outer membrane-endoplasmic reticulum membrane network	cellular_component	0.97131	1	9	6	3
GO:0016830	carbon-carbon lyase activity	molecular_function	0.97907	1	7	6	1
GO:0035556	intracellular signal transduction	biological_process	0.98266	1	18	6	12
GO:0009108	coenzyme biosynthetic process	biological_process	0.98986	1	10	6	4
GO:0008033	tRNA processing	biological_process	0.99376	1	10	6	4
GO:0019058	viral life cycle	biological_process	0.99571	1	12	6	6
GO:0016759	cellulose synthase activity	molecular_function	3.0136e-14	6.3694e-12	25	5	20
GO:0016760	cellulose synthase (UDP-forming) activity	molecular_function	3.0136e-14	6.3694e-12	25	5	20
GO:0006011	UDP-glucose metabolic process	biological_process	3.4477e-14	7.0591e-12	25	5	20
GO:0030244	cellulose biosynthetic process	biological_process	1.4619e-13	2.6607e-11	26	5	21
GO:0030243	cellulose metabolic process	biological_process	1.0303e-12	1.6876e-10	26	5	21
GO:0009225	nucleotide-sugar metabolic process	biological_process	3.668e-12	5.7221e-10	25	5	20
GO:0051274	beta-glucan biosynthetic process	biological_process	6.0138e-10	6.5671e-08	26	5	21
GO:0051273	beta-glucan metabolic process	biological_process	2.4942e-09	2.4032e-07	26	5	21
GO:0004066	asparagine synthase (glutamine-hydrolyzing) activity	molecular_function	8.7507e-05	0.0045763	5	5	0
GO:0015926	glucosidase activity	molecular_function	0.00052686	0.023972	8	5	3
GO:0010817	regulation of hormone levels	biological_process	0.00054452	0.024605	16	5	11
GO:0034754	cellular hormone metabolic process	biological_process	0.00091983	0.039205	15	5	10
GO:0004575	sucrose alpha-glucosidase activity	molecular_function	0.00092149	0.039205	7	5	2
GO:0017177	glucosidase II complex	cellular_component	0.00092149	0.039205	7	5	2
GO:0090599	alpha-glucosidase activity	molecular_function	0.00095338	0.039787	7	5	2
GO:0004564	beta-fructofuranosidase activity	molecular_function	0.00099204	0.041138	7	5	2
GO:0042445	hormone metabolic process	biological_process	0.0012051	0.049347	15	5	10
GO:0032403	protein complex binding	molecular_function	0.0012761	0.05161	26	5	21
GO:0004096	catalase activity	molecular_function	0.0015435	0.06092	5	5	0
GO:0016884	carbon-nitrogen ligase activity, with glutamine as amido-N-donor	molecular_function	0.0021405	0.081068	5	5	0
GO:0004315	3-oxoacyl-[acyl-carrier-protein] synthase activity	molecular_function	0.0023589	0.088825	7	5	2
GO:0005835	fatty acid synthase complex	cellular_component	0.0043076	0.144	7	5	2
GO:0004312	fatty acid synthase activity	molecular_function	0.0049016	0.15984	7	5	2
GO:0016853	isomerase activity	molecular_function	0.0061578	0.18853	33	5	28
GO:0015098	molybdate ion transmembrane transporter activity	molecular_function	0.0072939	0.21527	5	5	0
GO:0015689	molybdate ion transport	biological_process	0.0072939	0.21527	5	5	0
GO:0006522	alanine metabolic process	biological_process	0.0081937	0.2365	7	5	2
GO:0009078	pyruvate family amino acid metabolic process	biological_process	0.0081937	0.2365	7	5	2
GO:0006531	aspartate metabolic process	biological_process	0.014573	0.36725	6	5	1
GO:0050660	flavin adenine dinucleotide binding	molecular_function	0.06809	1	17	5	12
GO:1901606	alpha-amino acid catabolic process	biological_process	0.092372	1	12	5	7
GO:0016114	terpenoid biosynthetic process	biological_process	0.11622	1	9	5	4
GO:0006721	terpenoid metabolic process	biological_process	0.12043	1	9	5	4
GO:0004497	monooxygenase activity	molecular_function	0.13189	1	12	5	7
GO:0008299	isoprenoid biosynthetic process	biological_process	0.23385	1	10	5	5
GO:0006720	isoprenoid metabolic process	biological_process	0.24249	1	10	5	5
GO:0005342	organic acid transmembrane transporter activity	molecular_function	0.27732	1	5	5	0
GO:0046943	carboxylic acid transmembrane transporter activity	molecular_function	0.27732	1	5	5	0
GO:0006665	sphingolipid metabolic process	biological_process	0.29301	1	6	5	1
GO:0001076	transcription factor activity, RNA polymerase II transcription factor binding	molecular_function	0.32678	1	11	5	6
GO:0001104	RNA polymerase II transcription cofactor activity	molecular_function	0.32678	1	11	5	6
GO:0008514	organic anion transmembrane transporter activity	molecular_function	0.36203	1	5	5	0
GO:0016592	mediator complex	cellular_component	0.36801	1	11	5	6
GO:0008643	carbohydrate transport	biological_process	0.3964	1	6	5	1
GO:0006090	pyruvate metabolic process	biological_process	0.43013	1	13	5	8
GO:0000041	transition metal ion transport	biological_process	0.49051	1	7	5	2
GO:0006357	regulation of transcription from RNA polymerase II promoter	biological_process	0.55581	1	11	5	6
GO:0016023	cytoplasmic membrane-bounded vesicle	cellular_component	0.56009	1	11	5	6
GO:0004872	receptor activity	molecular_function	0.57108	1	16	5	11
GO:0031988	membrane-bounded vesicle	cellular_component	0.58387	1	11	5	6
GO:0006605	protein targeting	biological_process	0.62935	1	13	5	8
GO:1901615	organic hydroxy compound metabolic process	biological_process	0.63791	1	7	5	2
GO:0000287	magnesium ion binding	molecular_function	0.63969	1	9	5	4
GO:0031410	cytoplasmic vesicle	cellular_component	0.64039	1	11	5	6
GO:0031982	vesicle	cellular_component	0.66192	1	11	5	6
GO:0006558	L-phenylalanine metabolic process	biological_process	0.66434	1	5	5	0
GO:1902221	erythrose 4-phosphate/phosphoenolpyruvate family amino acid metabolic process	biological_process	0.66434	1	5	5	0
GO:0003712	transcription cofactor activity	molecular_function	0.70094	1	11	5	6
GO:0000989	transcription factor activity, transcription factor binding	molecular_function	0.71055	1	11	5	6
GO:0004252	serine-type endopeptidase activity	molecular_function	0.76828	1	11	5	6
GO:0016567	protein ubiquitination	biological_process	0.78064	1	14	5	9
GO:0032446	protein modification by small protein conjugation	biological_process	0.78989	1	14	5	9
GO:0016482	cytoplasmic transport	biological_process	0.79738	1	14	5	9
GO:0004842	ubiquitin-protein transferase activity	molecular_function	0.80203	1	13	5	8
GO:0019787	ubiquitin-like protein transferase activity	molecular_function	0.80252	1	13	5	8
GO:0030880	RNA polymerase complex	cellular_component	0.81564	1	10	5	5
GO:0042398	cellular modified amino acid biosynthetic process	biological_process	0.89788	1	7	5	2
GO:0008234	cysteine-type peptidase activity	molecular_function	0.93524	1	11	5	6
GO:0070647	protein modification by small protein conjugation or removal	biological_process	0.93693	1	14	5	9
GO:0042364	water-soluble vitamin biosynthetic process	biological_process	0.95169	1	8	5	3
GO:0009110	vitamin biosynthetic process	biological_process	0.95329	1	8	5	3
GO:0016831	carboxy-lyase activity	molecular_function	0.96106	1	5	5	0
GO:0006767	water-soluble vitamin metabolic process	biological_process	0.96456	1	10	5	5
GO:0006766	vitamin metabolic process	biological_process	0.96568	1	10	5	5
GO:0006644	phospholipid metabolic process	biological_process	0.97561	1	7	5	2
GO:0031966	mitochondrial membrane	cellular_component	0.98806	1	9	5	4
GO:0003779	actin binding	molecular_function	0.99058	1	15	5	10
GO:0034062	RNA polymerase activity	molecular_function	0.9959	1	10	5	5
GO:0043933	macromolecular complex subunit organization	biological_process	0.9992	1	19	5	14
GO:0006818	hydrogen transport	biological_process	0.99963	1	10	5	5
GO:0015992	proton transport	biological_process	0.99963	1	10	5	5
GO:0016192	vesicle-mediated transport	biological_process	0.99969	1	13	5	8
GO:1990204	oxidoreductase complex	cellular_component	0.0019448	0.074957	15	4	11
GO:0008171	O-methyltransferase activity	molecular_function	0.0079382	0.23116	11	4	7
GO:0009081	branched-chain amino acid metabolic process	biological_process	0.013186	0.34014	12	4	8
GO:0006869	lipid transport	biological_process	0.02156	0.47885	10	4	6
GO:0008061	chitin binding	molecular_function	0.030523	0.63487	6	4	2
GO:0010033	response to organic substance	biological_process	0.035221	0.71668	15	4	11
GO:0010876	lipid localization	biological_process	0.051248	0.89748	10	4	6
GO:0051156	glucose 6-phosphate metabolic process	biological_process	0.055365	0.95461	13	4	9
GO:0007218	neuropeptide signaling pathway	biological_process	0.094083	1	7	4	3
GO:0008375	acetylglucosaminyltransferase activity	molecular_function	0.1539	1	6	4	2
GO:0009725	response to hormone	biological_process	0.16508	1	10	4	6
GO:0042440	pigment metabolic process	biological_process	0.16976	1	12	4	8
GO:0045454	cell redox homeostasis	biological_process	0.17399	1	10	4	6
GO:0009719	response to endogenous stimulus	biological_process	0.18585	1	10	4	6
GO:0004177	aminopeptidase activity	molecular_function	0.19031	1	4	4	0
GO:0016311	dephosphorylation	biological_process	0.21016	1	7	4	3
GO:0015994	chlorophyll metabolic process	biological_process	0.22212	1	8	4	4
GO:0006778	porphyrin-containing compound metabolic process	biological_process	0.23313	1	11	4	7
GO:0015171	amino acid transmembrane transporter activity	molecular_function	0.24424	1	4	4	0
GO:0000151	ubiquitin ligase complex	cellular_component	0.25298	1	14	4	10
GO:0008134	transcription factor binding	molecular_function	0.31256	1	16	4	12
GO:0000152	nuclear ubiquitin ligase complex	cellular_component	0.36651	1	12	4	8
GO:0005680	anaphase-promoting complex	cellular_component	0.36651	1	12	4	8
GO:0006687	glycosphingolipid metabolic process	biological_process	0.37682	1	5	4	1
GO:0031461	cullin-RING ubiquitin ligase complex	cellular_component	0.39622	1	12	4	8
GO:0033013	tetrapyrrole metabolic process	biological_process	0.46496	1	12	4	8
GO:0072528	pyrimidine-containing compound biosynthetic process	biological_process	0.47172	1	6	4	2
GO:0006081	cellular aldehyde metabolic process	biological_process	0.48437	1	13	4	9
GO:0006066	alcohol metabolic process	biological_process	0.49368	1	6	4	2
GO:0005261	cation channel activity	molecular_function	0.51573	1	10	4	6
GO:0004803	transposase activity	molecular_function	0.5366	1	6	4	2
GO:0033365	protein localization to organelle	biological_process	0.5403	1	13	4	9
GO:0072594	establishment of protein localization to organelle	biological_process	0.54465	1	12	4	8
GO:0038023	signaling receptor activity	molecular_function	0.58689	1	14	4	10
GO:0051701	interaction with host	biological_process	0.59842	1	12	4	8
GO:0009064	glutamine family amino acid metabolic process	biological_process	0.6132	1	8	4	4
GO:0016651	oxidoreductase activity, acting on NAD(P)H	molecular_function	0.66353	1	8	4	4
GO:0008200	ion channel inhibitor activity	molecular_function	0.68103	1	7	4	3
GO:0016248	channel inhibitor activity	molecular_function	0.68103	1	7	4	3
GO:0022402	cell cycle process	biological_process	0.68979	1	18	4	14
GO:0042435	indole-containing compound biosynthetic process	biological_process	0.69312	1	5	4	1
GO:0016810	hydrolase activity, acting on carbon-nitrogen (but not peptide) bonds	molecular_function	0.69724	1	5	4	1
GO:0042157	lipoprotein metabolic process	biological_process	0.7082	1	5	4	1
GO:0009247	glycolipid biosynthetic process	biological_process	0.71545	1	5	4	1
GO:0046467	membrane lipid biosynthetic process	biological_process	0.71763	1	5	4	1
GO:0022414	reproductive process	biological_process	0.7325	1	16	4	12
GO:0006313	transposition, DNA-mediated	biological_process	0.77612	1	6	4	2
GO:0044703	multi-organism reproductive process	biological_process	0.77617	1	13	4	9
GO:0032196	transposition	biological_process	0.77964	1	6	4	2
GO:0016247	channel regulator activity	molecular_function	0.78548	1	7	4	3
GO:0072509	divalent inorganic cation transmembrane transporter activity	molecular_function	0.81005	1	6	4	2
GO:0009124	nucleoside monophosphate biosynthetic process	biological_process	0.81897	1	7	4	3
GO:0032940	secretion by cell	biological_process	0.85075	1	8	4	4
GO:0022836	gated channel activity	molecular_function	0.8573	1	8	4	4
GO:0046903	secretion	biological_process	0.86458	1	8	4	4
GO:0008757	S-adenosylmethionine-dependent methyltransferase activity	molecular_function	0.87311	1	5	4	1
GO:0040011	locomotion	biological_process	0.87539	1	10	4	6
GO:0006887	exocytosis	biological_process	0.88041	1	5	4	1
GO:0051276	chromosome organization	biological_process	0.88919	1	18	4	14
GO:0070838	divalent metal ion transport	biological_process	0.89178	1	6	4	2
GO:0007166	cell surface receptor signaling pathway	biological_process	0.92111	1	6	4	2
GO:0048869	cellular developmental process	biological_process	0.92175	1	11	4	7
GO:0072511	divalent inorganic cation transport	biological_process	0.93652	1	6	4	2
GO:0022900	electron transport chain	biological_process	0.96862	1	7	4	3
GO:0098805	whole membrane	cellular_component	0.97069	1	8	4	4
GO:0048519	negative regulation of biological process	biological_process	0.977	1	12	4	8
GO:0061024	membrane organization	biological_process	0.97893	1	7	4	3
GO:0044459	plasma membrane part	cellular_component	0.98584	1	11	4	7
GO:0045333	cellular respiration	biological_process	0.99036	1	9	4	5
GO:0006400	tRNA modification	biological_process	0.99099	1	4	4	0
GO:0015980	energy derivation by oxidation of organic compounds	biological_process	0.99483	1	9	4	5
GO:0004674	protein serine/threonine kinase activity	molecular_function	0.99979	1	5	4	1
GO:0009069	serine family amino acid metabolic process	biological_process	0.99998	1	5	4	1
GO:0009507	chloroplast	cellular_component	5.4284e-14	1.0461e-11	37	3	34
GO:0044436	thylakoid part	cellular_component	1.507e-07	1.1095e-05	38	3	35
GO:0009579	thylakoid	cellular_component	2.0705e-07	1.5074e-05	38	3	35
GO:0044724	single-organism carbohydrate catabolic process	biological_process	1.8775e-06	0.00012553	25	3	22
GO:0006006	glucose metabolic process	biological_process	2.7096e-06	0.00017933	29	3	26
GO:0008017	microtubule binding	molecular_function	2.4795e-05	0.0013768	23	3	20
GO:0016052	carbohydrate catabolic process	biological_process	0.00018594	0.0092293	25	3	22
GO:0015631	tubulin binding	molecular_function	0.00028443	0.013603	23	3	20
GO:0045298	tubulin complex	cellular_component	0.00029765	0.014132	23	3	20
GO:0019139	cytokinin dehydrogenase activity	molecular_function	0.0027171	0.10058	4	3	1
GO:0009690	cytokinin metabolic process	biological_process	0.0033501	0.11738	4	3	1
GO:0004411	homogentisate 1,2-dioxygenase activity	molecular_function	0.0037852	0.1285	3	3	0
GO:0002252	immune effector process	biological_process	0.0046024	0.15307	9	3	6
GO:0042205	chlorinated hydrocarbon catabolic process	biological_process	0.0047894	0.15769	3	3	0
GO:0042206	halogenated hydrocarbon catabolic process	biological_process	0.0047894	0.15769	3	3	0
GO:0004555	alpha,alpha-trehalase activity	molecular_function	0.00547	0.16986	3	3	0
GO:0015927	trehalase activity	molecular_function	0.00547	0.16986	3	3	0
GO:0016682	oxidoreductase activity, acting on diphenols and related substances as donors, oxygen as acceptor	molecular_function	0.0070049	0.20862	6	3	3
GO:0006559	L-phenylalanine catabolic process	biological_process	0.010187	0.28769	3	3	0
GO:1902222	erythrose 4-phosphate/phosphoenolpyruvate family amino acid catabolic process	biological_process	0.010187	0.28769	3	3	0
GO:0006549	isoleucine metabolic process	biological_process	0.011495	0.31779	10	3	7
GO:0006573	valine metabolic process	biological_process	0.011495	0.31779	10	3	7
GO:0015995	chlorophyll biosynthetic process	biological_process	0.013594	0.34523	5	3	2
GO:0018874	benzoate metabolic process	biological_process	0.015644	0.38247	8	3	5
GO:0016744	transferase activity, transferring aldehyde or ketonic groups	molecular_function	0.018411	0.426	3	3	0
GO:0006825	copper ion transport	biological_process	0.02981	0.62602	4	3	1
GO:0006551	leucine metabolic process	biological_process	0.031847	0.65823	10	3	7
GO:0018966	styrene metabolic process	biological_process	0.036072	0.72276	3	3	0
GO:0042207	styrene catabolic process	biological_process	0.036072	0.72276	3	3	0
GO:0002682	regulation of immune system process	biological_process	0.04999	0.88899	8	3	5
GO:1900673	olefin metabolic process	biological_process	0.051366	0.89748	3	3	0
GO:0006541	glutamine metabolic process	biological_process	0.063768	1	5	3	2
GO:0051287	NAD binding	molecular_function	0.067335	1	15	3	12
GO:0009790	embryo development	biological_process	0.074339	1	4	3	1
GO:0009074	aromatic amino acid family catabolic process	biological_process	0.076664	1	3	3	0
GO:0042196	chlorinated hydrocarbon metabolic process	biological_process	0.080476	1	5	3	2
GO:0042197	halogenated hydrocarbon metabolic process	biological_process	0.080476	1	5	3	2
GO:0006098	pentose-phosphate shunt	biological_process	0.09083	1	12	3	9
GO:0052689	carboxylic ester hydrolase activity	molecular_function	0.097853	1	10	3	7
GO:0046148	pigment biosynthetic process	biological_process	0.10566	1	11	3	8
GO:0019682	glyceraldehyde-3-phosphate metabolic process	biological_process	0.10954	1	12	3	9
GO:0030976	thiamine pyrophosphate binding	molecular_function	0.12101	1	4	3	1
GO:0006553	lysine metabolic process	biological_process	0.12928	1	10	3	7
GO:0045087	innate immune response	biological_process	0.13252	1	4	3	1
GO:0006739	NADP metabolic process	biological_process	0.13411	1	12	3	9
GO:0042600	chorion	cellular_component	0.15845	1	11	3	8
GO:0042802	identical protein binding	molecular_function	0.17741	1	12	3	9
GO:0006096	glycolytic process	biological_process	0.18356	1	10	3	7
GO:0006757	ATP generation from ADP	biological_process	0.18356	1	10	3	7
GO:0009135	purine nucleoside diphosphate metabolic process	biological_process	0.18356	1	10	3	7
GO:0009179	purine ribonucleoside diphosphate metabolic process	biological_process	0.18356	1	10	3	7
GO:0009185	ribonucleoside diphosphate metabolic process	biological_process	0.18356	1	10	3	7
GO:0046031	ADP metabolic process	biological_process	0.18356	1	10	3	7
GO:0006779	porphyrin-containing compound biosynthetic process	biological_process	0.20008	1	8	3	5
GO:0005184	neuropeptide hormone activity	molecular_function	0.23071	1	3	3	0
GO:0009132	nucleoside diphosphate metabolic process	biological_process	0.23558	1	11	3	8
GO:0010333	terpene synthase activity	molecular_function	0.24934	1	4	3	1
GO:0015035	protein disulfide oxidoreductase activity	molecular_function	0.25695	1	5	3	2
GO:0006165	nucleoside diphosphate phosphorylation	biological_process	0.26005	1	10	3	7
GO:0015036	disulfide oxidoreductase activity	molecular_function	0.26247	1	5	3	2
GO:0046939	nucleotide phosphorylation	biological_process	0.27349	1	10	3	7
GO:0016679	oxidoreductase activity, acting on diphenols and related substances as donors	molecular_function	0.27681	1	7	3	4
GO:0004721	phosphoprotein phosphatase activity	molecular_function	0.29396	1	5	3	2
GO:0016838	carbon-oxygen lyase activity, acting on phosphates	molecular_function	0.32683	1	4	3	1
GO:0000428	DNA-directed RNA polymerase complex	cellular_component	0.34078	1	8	3	5
GO:0055029	nuclear DNA-directed RNA polymerase complex	cellular_component	0.34078	1	8	3	5
GO:0016226	iron-sulfur cluster assembly	biological_process	0.35976	1	3	3	0
GO:0031163	metallo-sulfur cluster assembly	biological_process	0.35976	1	3	3	0
GO:1901681	sulfur compound binding	molecular_function	0.37331	1	5	3	2
GO:0006470	protein dephosphorylation	biological_process	0.3989	1	5	3	2
GO:0019842	vitamin binding	molecular_function	0.41436	1	4	3	1
GO:0005991	trehalose metabolic process	biological_process	0.45119	1	3	3	0
GO:0006094	gluconeogenesis	biological_process	0.45658	1	10	3	7
GO:0019319	hexose biosynthetic process	biological_process	0.46461	1	10	3	7
GO:0046364	monosaccharide biosynthetic process	biological_process	0.46461	1	10	3	7
GO:0019953	sexual reproduction	biological_process	0.46793	1	12	3	9
GO:0005777	peroxisome	cellular_component	0.47868	1	3	3	0
GO:0042579	microbody	cellular_component	0.47868	1	3	3	0
GO:0000003	reproduction	biological_process	0.50471	1	19	3	16
GO:0006352	DNA-templated transcription, initiation	biological_process	0.52593	1	11	3	8
GO:0009396	folic acid-containing compound biosynthetic process	biological_process	0.5475	1	4	3	1
GO:0042559	pteridine-containing compound biosynthetic process	biological_process	0.60324	1	4	3	1
GO:0033014	tetrapyrrole biosynthetic process	biological_process	0.60529	1	9	3	6
GO:0006760	folic acid-containing compound metabolic process	biological_process	0.63408	1	4	3	1
GO:0006270	DNA replication initiation	biological_process	0.65306	1	7	3	4
GO:0046915	transition metal ion transmembrane transporter activity	molecular_function	0.66295	1	5	3	2
GO:0015144	carbohydrate transmembrane transporter activity	molecular_function	0.68082	1	3	3	0
GO:1901476	carbohydrate transporter activity	molecular_function	0.68082	1	3	3	0
GO:0042558	pteridine-containing compound metabolic process	biological_process	0.70012	1	4	3	1
GO:0032259	methylation	biological_process	0.72394	1	8	3	5
GO:0070085	glycosylation	biological_process	0.76902	1	5	3	2
GO:0001775	cell activation	biological_process	0.81158	1	3	3	0
GO:0009653	anatomical structure morphogenesis	biological_process	0.81819	1	11	3	8
GO:0015276	ligand-gated ion channel activity	molecular_function	0.81978	1	3	3	0
GO:0022834	ligand-gated channel activity	molecular_function	0.81978	1	3	3	0
GO:0006261	DNA-dependent DNA replication	biological_process	0.84788	1	8	3	5
GO:0005887	integral component of plasma membrane	cellular_component	0.85217	1	8	3	5
GO:0009260	ribonucleotide biosynthetic process	biological_process	0.86218	1	8	3	5
GO:0046390	ribose phosphate biosynthetic process	biological_process	0.86218	1	8	3	5
GO:0009156	ribonucleoside monophosphate biosynthetic process	biological_process	0.86401	1	6	3	3
GO:0005741	mitochondrial outer membrane	cellular_component	0.87203	1	4	3	1
GO:0031226	intrinsic component of plasma membrane	cellular_component	0.87289	1	8	3	5
GO:0031968	organelle outer membrane	cellular_component	0.87473	1	4	3	1
GO:0006418	tRNA aminoacylation for protein translation	biological_process	0.88917	1	6	3	3
GO:0008654	phospholipid biosynthetic process	biological_process	0.89378	1	4	3	1
GO:0006814	sodium ion transport	biological_process	0.8985	1	5	3	2
GO:0006613	cotranslational protein targeting to membrane	biological_process	0.89898	1	3	3	0
GO:0034061	DNA polymerase activity	molecular_function	0.90092	1	8	3	5
GO:0098519	nucleotide phosphatase activity, acting on free nucleotides	molecular_function	0.90652	1	3	3	0
GO:0006612	protein targeting to membrane	biological_process	0.91343	1	3	3	0
GO:0007005	mitochondrion organization	biological_process	0.91881	1	4	3	1
GO:0004197	cysteine-type endopeptidase activity	molecular_function	0.92455	1	5	3	2
GO:0098798	mitochondrial protein complex	cellular_component	0.9277	1	6	3	3
GO:0016836	hydro-lyase activity	molecular_function	0.92994	1	4	3	1
GO:0043038	amino acid activation	biological_process	0.93055	1	6	3	3
GO:0043039	tRNA aminoacylation	biological_process	0.93055	1	6	3	3
GO:0048518	positive regulation of biological process	biological_process	0.93754	1	13	3	10
GO:0090150	establishment of protein localization to membrane	biological_process	0.93877	1	4	3	1
GO:0046488	phosphatidylinositol metabolic process	biological_process	0.94071	1	4	3	1
GO:0072657	protein localization to membrane	biological_process	0.9443	1	4	3	1
GO:0031301	integral component of organelle membrane	cellular_component	0.94731	1	4	3	1
GO:0044455	mitochondrial membrane part	cellular_component	0.95076	1	6	3	3
GO:0031300	intrinsic component of organelle membrane	cellular_component	0.95378	1	4	3	1
GO:0005730	nucleolus	cellular_component	0.96556	1	10	3	7
GO:0005615	extracellular space	cellular_component	0.96605	1	3	3	0
GO:0006650	glycerophospholipid metabolic process	biological_process	0.9667	1	4	3	1
GO:1901659	glycosyl compound biosynthetic process	biological_process	0.96707	1	6	3	3
GO:0034622	cellular macromolecular complex assembly	biological_process	0.96938	1	13	3	10
GO:0002949	tRNA threonylcarbamoyladenosine modification	biological_process	0.97072	1	3	3	0
GO:0070525	tRNA threonylcarbamoyladenosine metabolic process	biological_process	0.97072	1	3	3	0
GO:0003899	DNA-directed RNA polymerase activity	molecular_function	0.97201	1	8	3	5
GO:0033177	proton-transporting two-sector ATPase complex, proton-transporting domain	cellular_component	0.97383	1	3	3	0
GO:0019079	viral genome replication	biological_process	0.97531	1	3	3	0
GO:0051603	proteolysis involved in cellular protein catabolic process	biological_process	0.98754	1	6	3	3
GO:0044257	cellular protein catabolic process	biological_process	0.98761	1	6	3	3
GO:1902600	hydrogen ion transmembrane transport	biological_process	0.98836	1	5	3	2
GO:0006790	sulfur compound metabolic process	biological_process	0.98907	1	8	3	5
GO:0044421	extracellular region part	cellular_component	0.98936	1	5	3	2
GO:0016469	proton-transporting two-sector ATPase complex	cellular_component	0.99057	1	5	3	2
GO:0022610	biological adhesion	biological_process	0.99164	1	4	3	1
GO:0065003	macromolecular complex assembly	biological_process	0.99197	1	15	3	12
GO:0044802	single-organism membrane organization	biological_process	0.99361	1	4	3	1
GO:0030163	protein catabolic process	biological_process	0.99423	1	6	3	3
GO:0015078	hydrogen ion transmembrane transporter activity	molecular_function	0.99995	1	6	3	3
GO:0043531	ADP binding	molecular_function	1	1	14	3	11
GO:0048046	apoplast	cellular_component	3.2462e-13	5.7484e-11	20	2	18
GO:0034357	photosynthetic membrane	cellular_component	2.006e-08	1.643e-06	37	2	35
GO:0009521	photosystem	cellular_component	0.00017924	0.0090335	25	2	23
GO:0009817	defense response to fungus, incompatible interaction	biological_process	0.0012531	0.050996	2	2	0
GO:0004722	protein serine/threonine phosphatase activity	molecular_function	0.0029083	0.10705	3	2	1
GO:0051607	defense response to virus	biological_process	0.0079278	0.23116	8	2	6
GO:0005618	cell wall	cellular_component	0.010339	0.29072	14	2	12
GO:0016163	nitrogenase activity	molecular_function	0.013065	0.33952	2	2	0
GO:0016610	nitrogenase complex	cellular_component	0.013065	0.33952	2	2	0
GO:0016732	oxidoreductase activity, acting on iron-sulfur proteins as donors, dinitrogen as acceptor	molecular_function	0.013065	0.33952	2	2	0
GO:0018967	tetrachloroethylene metabolic process	biological_process	0.013065	0.33952	2	2	0
GO:0019337	tetrachloroethylene catabolic process	biological_process	0.013065	0.33952	2	2	0
GO:0003854	3-beta-hydroxy-delta5-steroid dehydrogenase activity	molecular_function	0.015088	0.37587	11	2	9
GO:0008207	C21-steroid hormone metabolic process	biological_process	0.015088	0.37587	11	2	9
GO:0033764	steroid dehydrogenase activity, acting on the CH-OH group of donors, NAD or NADP as acceptor	molecular_function	0.015088	0.37587	11	2	9
GO:0008209	androgen metabolic process	biological_process	0.015293	0.3767	11	2	9
GO:0008210	estrogen metabolic process	biological_process	0.015293	0.3767	11	2	9
GO:0016229	steroid dehydrogenase activity	molecular_function	0.015293	0.3767	11	2	9
GO:0003857	3-hydroxyacyl-CoA dehydrogenase activity	molecular_function	0.016986	0.40099	7	2	5
GO:0006550	isoleucine catabolic process	biological_process	0.017014	0.40099	8	2	6
GO:0006574	valine catabolic process	biological_process	0.017014	0.40099	8	2	6
GO:0006552	leucine catabolic process	biological_process	0.01853	0.426	8	2	6
GO:0009083	branched-chain amino acid catabolic process	biological_process	0.01853	0.426	8	2	6
GO:0007017	microtubule-based process	biological_process	0.022557	0.49762	22	2	20
GO:0008703	5-amino-6-(5-phosphoribosylamino)uracil reductase activity	molecular_function	0.023419	0.51147	2	2	0
GO:0008108	UDP-glucose:hexose-1-phosphate uridylyltransferase activity	molecular_function	0.024991	0.5422	2	2	0
GO:0009814	defense response, incompatible interaction	biological_process	0.028559	0.60752	3	2	1
GO:0009615	response to virus	biological_process	0.03137	0.65043	8	2	6
GO:0016843	amine-lyase activity	molecular_function	0.036914	0.72849	3	2	1
GO:0016844	strictosidine synthase activity	molecular_function	0.036914	0.72849	3	2	1
GO:0042431	indole metabolic process	biological_process	0.036914	0.72849	3	2	1
GO:0042432	indole biosynthetic process	biological_process	0.036914	0.72849	3	2	1
GO:0004590	orotidine-5'-phosphate decarboxylase activity	molecular_function	0.044733	0.82795	2	2	0
GO:0006207	'de novo' pyrimidine nucleobase biosynthetic process	biological_process	0.044733	0.82795	2	2	0
GO:0043401	steroid hormone mediated signaling pathway	biological_process	0.046575	0.84533	3	2	1
GO:0048545	response to steroid hormone	biological_process	0.046575	0.84533	3	2	1
GO:0071383	cellular response to steroid hormone stimulus	biological_process	0.046575	0.84533	3	2	1
GO:0019856	pyrimidine nucleobase biosynthetic process	biological_process	0.047929	0.86511	3	2	1
GO:0019825	oxygen binding	molecular_function	0.049119	0.88172	2	2	0
GO:0044212	transcription regulatory region DNA binding	molecular_function	0.05892	1	2	2	0
GO:0009523	photosystem II	cellular_component	0.059808	1	13	2	11
GO:0071407	cellular response to organic cyclic compound	biological_process	0.061605	1	3	2	1
GO:0071941	nitrogen cycle metabolic process	biological_process	0.063098	1	4	2	2
GO:0003707	steroid hormone receptor activity	molecular_function	0.069265	1	5	2	3
GO:0042546	cell wall biogenesis	biological_process	0.07269	1	9	2	7
GO:0009755	hormone-mediated signaling pathway	biological_process	0.072733	1	5	2	3
GO:0000975	regulatory region DNA binding	molecular_function	0.073847	1	2	2	0
GO:0001067	regulatory region nucleic acid binding	molecular_function	0.073847	1	2	2	0
GO:0032870	cellular response to hormone stimulus	biological_process	0.076454	1	5	2	3
GO:0005496	steroid binding	molecular_function	0.080255	1	5	2	3
GO:0008661	1-deoxy-D-xylulose-5-phosphate synthase activity	molecular_function	0.08324	1	2	2	0
GO:0004556	alpha-amylase activity	molecular_function	0.084237	1	2	2	0
GO:0004348	glucosylceramidase activity	molecular_function	0.089368	1	2	2	0
GO:0071396	cellular response to lipid	biological_process	0.090022	1	3	2	1
GO:0071495	cellular response to endogenous stimulus	biological_process	0.092145	1	5	2	3
GO:0016706	oxidoreductase activity, acting on paired donors, with incorporation or reduction of molecular oxygen, 2-oxoglutarate as one donor, and incorporation of one atom each of oxygen into both donors	molecular_function	0.096633	1	4	2	2
GO:0006913	nucleocytoplasmic transport	biological_process	0.10085	1	9	2	7
GO:0016530	metallochaperone activity	molecular_function	0.10221	1	2	2	0
GO:0016531	copper chaperone activity	molecular_function	0.10221	1	2	2	0
GO:0014070	response to organic cyclic compound	biological_process	0.10268	1	3	2	1
GO:0070569	uridylyltransferase activity	molecular_function	0.10663	1	3	2	1
GO:0046112	nucleobase biosynthetic process	biological_process	0.10781	1	3	2	1
GO:0051861	glycolipid binding	molecular_function	0.10882	1	2	2	0
GO:0015630	microtubule cytoskeleton	cellular_component	0.11626	1	22	2	20
GO:0015459	potassium channel regulator activity	molecular_function	0.11746	1	3	2	1
GO:0019870	potassium channel inhibitor activity	molecular_function	0.11746	1	3	2	1
GO:0005758	mitochondrial intermembrane space	cellular_component	0.12298	1	2	2	0
GO:0031970	organelle envelope lumen	cellular_component	0.12298	1	2	2	0
GO:0016628	oxidoreductase activity, acting on the CH-CH group of donors, NAD or NADP as acceptor	molecular_function	0.12312	1	6	2	4
GO:0009399	nitrogen fixation	biological_process	0.13116	1	2	2	0
GO:0009916	alternative oxidase activity	molecular_function	0.13881	1	2	2	0
GO:0045095	keratin filament	cellular_component	0.14414	1	3	2	1
GO:0045321	leukocyte activation	biological_process	0.14636	1	2	2	0
GO:0030203	glycosaminoglycan metabolic process	biological_process	0.14768	1	8	2	6
GO:0006383	transcription from RNA polymerase III promoter	biological_process	0.14812	1	4	2	2
GO:0006554	lysine catabolic process	biological_process	0.15373	1	8	2	6
GO:0009068	aspartate family amino acid catabolic process	biological_process	0.15373	1	8	2	6
GO:0004511	tyrosine 3-monooxygenase activity	molecular_function	0.15865	1	3	2	1
GO:0008287	protein serine/threonine phosphatase complex	cellular_component	0.16046	1	3	2	1
GO:1903293	phosphatase complex	cellular_component	0.16046	1	3	2	1
GO:0071310	cellular response to organic substance	biological_process	0.16479	1	5	2	3
GO:0051169	nuclear transport	biological_process	0.17256	1	9	2	7
GO:0016840	carbon-nitrogen lyase activity	molecular_function	0.17333	1	3	2	1
GO:0016125	sterol metabolic process	biological_process	0.17625	1	2	2	0
GO:0016714	oxidoreductase activity, acting on paired donors, with incorporation or reduction of molecular oxygen, reduced pteridine as one donor, and incorporation of one atom of oxygen	molecular_function	0.17671	1	3	2	1
GO:0033993	response to lipid	biological_process	0.1957	1	3	2	1
GO:0009082	branched-chain amino acid biosynthetic process	biological_process	0.21558	1	4	2	2
GO:0009219	pyrimidine deoxyribonucleotide metabolic process	biological_process	0.22439	1	3	2	1
GO:0009394	2'-deoxyribonucleotide metabolic process	biological_process	0.23087	1	3	2	1
GO:0019692	deoxyribose phosphate metabolic process	biological_process	0.23087	1	3	2	1
GO:0019062	virion attachment to host cell	biological_process	0.24295	1	2	2	0
GO:0044650	adhesion of symbiont to host cell	biological_process	0.24295	1	2	2	0
GO:0046165	alcohol biosynthetic process	biological_process	0.25531	1	2	2	0
GO:0009262	deoxyribonucleotide metabolic process	biological_process	0.25762	1	3	2	1
GO:0016730	oxidoreductase activity, acting on iron-sulfur proteins as donors	molecular_function	0.27765	1	2	2	0
GO:0017038	protein import	biological_process	0.28166	1	9	2	7
GO:0009877	nodulation	biological_process	0.28734	1	3	2	1
GO:0009651	response to salt stress	biological_process	0.29336	1	2	2	0
GO:0044406	adhesion of symbiont to host	biological_process	0.29588	1	2	2	0
GO:0018193	peptidyl-amino acid modification	biological_process	0.29603	1	8	2	6
GO:0005791	rough endoplasmic reticulum	cellular_component	0.3016	1	3	2	1
GO:0030867	rough endoplasmic reticulum membrane	cellular_component	0.3016	1	3	2	1
GO:0006970	response to osmotic stress	biological_process	0.30914	1	2	2	0
GO:0008094	DNA-dependent ATPase activity	molecular_function	0.31229	1	5	2	3
GO:0009231	riboflavin biosynthetic process	biological_process	0.31566	1	2	2	0
GO:0042727	flavin-containing compound biosynthetic process	biological_process	0.31566	1	2	2	0
GO:0070925	organelle assembly	biological_process	0.3223	1	8	2	6
GO:0009157	deoxyribonucleoside monophosphate biosynthetic process	biological_process	0.34053	1	2	2	0
GO:0009176	pyrimidine deoxyribonucleoside monophosphate metabolic process	biological_process	0.34053	1	2	2	0
GO:0009177	pyrimidine deoxyribonucleoside monophosphate biosynthetic process	biological_process	0.34053	1	2	2	0
GO:0009221	pyrimidine deoxyribonucleotide biosynthetic process	biological_process	0.34053	1	2	2	0
GO:0009263	deoxyribonucleotide biosynthetic process	biological_process	0.34053	1	2	2	0
GO:0009265	2'-deoxyribonucleotide biosynthetic process	biological_process	0.34053	1	2	2	0
GO:0046385	deoxyribose phosphate biosynthetic process	biological_process	0.34053	1	2	2	0
GO:0009162	deoxyribonucleoside monophosphate metabolic process	biological_process	0.34532	1	2	2	0
GO:0016670	oxidoreductase activity, acting on a sulfur group of donors, oxygen as acceptor	molecular_function	0.36227	1	2	2	0
GO:0007224	smoothened signaling pathway	biological_process	0.37883	1	2	2	0
GO:0009129	pyrimidine nucleoside monophosphate metabolic process	biological_process	0.38232	1	2	2	0
GO:0009130	pyrimidine nucleoside monophosphate biosynthetic process	biological_process	0.38232	1	2	2	0
GO:0006771	riboflavin metabolic process	biological_process	0.38624	1	4	2	2
GO:0042726	flavin-containing compound metabolic process	biological_process	0.38624	1	4	2	2
GO:0046655	folic acid metabolic process	biological_process	0.41295	1	3	2	1
GO:0046656	folic acid biosynthetic process	biological_process	0.41295	1	3	2	1
GO:0030313	cell envelope	cellular_component	0.42315	1	3	2	1
GO:0016814	hydrolase activity, acting on carbon-nitrogen (but not peptide) bonds, in cyclic amidines	molecular_function	0.43173	1	2	2	0
GO:0051049	regulation of transport	biological_process	0.43571	1	3	2	1
GO:0004659	prenyltransferase activity	molecular_function	0.47891	1	3	2	1
GO:0004190	aspartic-type endopeptidase activity	molecular_function	0.48877	1	15	2	13
GO:0070001	aspartic-type peptidase activity	molecular_function	0.48877	1	15	2	13
GO:0048609	multicellular organismal reproductive process	biological_process	0.49094	1	10	2	8
GO:0005643	nuclear pore	cellular_component	0.49122	1	2	2	0
GO:0043900	regulation of multi-organism process	biological_process	0.50386	1	3	2	1
GO:0043021	ribonucleoprotein complex binding	molecular_function	0.50503	1	3	2	1
GO:0005262	calcium channel activity	molecular_function	0.51577	1	3	2	1
GO:0016160	amylase activity	molecular_function	0.5227	1	2	2	0
GO:0017080	sodium channel regulator activity	molecular_function	0.54345	1	3	2	1
GO:0019871	sodium channel inhibitor activity	molecular_function	0.54345	1	3	2	1
GO:0005125	cytokine activity	molecular_function	0.54949	1	2	2	0
GO:0016888	endodeoxyribonuclease activity, producing 5'-phosphomonoesters	molecular_function	0.55092	1	3	2	1
GO:0032504	multicellular organism reproduction	biological_process	0.55573	1	10	2	8
GO:0030258	lipid modification	biological_process	0.55816	1	3	2	1
GO:0051082	unfolded protein binding	molecular_function	0.56464	1	9	2	7
GO:0005839	proteasome core complex	cellular_component	0.56794	1	3	2	1
GO:0005882	intermediate filament	cellular_component	0.56814	1	5	2	3
GO:0045111	intermediate filament cytoskeleton	cellular_component	0.56814	1	5	2	3
GO:0008374	O-acyltransferase activity	molecular_function	0.56853	1	4	2	2
GO:0015085	calcium ion transmembrane transporter activity	molecular_function	0.58452	1	3	2	1
GO:0004888	transmembrane signaling receptor activity	molecular_function	0.618	1	9	2	7
GO:0006220	pyrimidine nucleotide metabolic process	biological_process	0.63128	1	3	2	1
GO:0016646	oxidoreductase activity, acting on the CH-NH group of donors, NAD or NADP as acceptor	molecular_function	0.63142	1	2	2	0
GO:0005218	intracellular ligand-gated calcium channel activity	molecular_function	0.63981	1	2	2	0
GO:0005219	ryanodine-sensitive calcium-release channel activity	molecular_function	0.63981	1	2	2	0
GO:0015278	calcium-release channel activity	molecular_function	0.63981	1	2	2	0
GO:0043650	dicarboxylic acid biosynthetic process	biological_process	0.64057	1	3	2	1
GO:0005794	Golgi apparatus	cellular_component	0.64231	1	7	2	5
GO:0005217	intracellular ligand-gated ion channel activity	molecular_function	0.64246	1	2	2	0
GO:0005635	nuclear envelope	cellular_component	0.65067	1	2	2	0
GO:0006325	chromatin organization	biological_process	0.65481	1	7	2	5
GO:0016407	acetyltransferase activity	molecular_function	0.65636	1	5	2	3
GO:0009312	oligosaccharide biosynthetic process	biological_process	0.66103	1	4	2	2
GO:0016591	DNA-directed RNA polymerase II, holoenzyme	cellular_component	0.66376	1	5	2	3
GO:0006874	cellular calcium ion homeostasis	biological_process	0.67287	1	2	2	0
GO:0055074	calcium ion homeostasis	biological_process	0.67287	1	2	2	0
GO:0072503	cellular divalent inorganic cation homeostasis	biological_process	0.6748	1	2	2	0
GO:0072507	divalent inorganic cation homeostasis	biological_process	0.67701	1	2	2	0
GO:0048583	regulation of response to stimulus	biological_process	0.68502	1	9	2	7
GO:0042597	periplasmic space	cellular_component	0.69245	1	2	2	0
GO:0004520	endodeoxyribonuclease activity	molecular_function	0.69876	1	3	2	1
GO:0098799	outer mitochondrial membrane protein complex	cellular_component	0.71939	1	2	2	0
GO:0000502	proteasome complex	cellular_component	0.71979	1	3	2	1
GO:0032879	regulation of localization	biological_process	0.73534	1	3	2	1
GO:1901617	organic hydroxy compound biosynthetic process	biological_process	0.74614	1	2	2	0
GO:0019048	modulation by virus of host morphology or physiology	biological_process	0.75432	1	5	2	3
GO:0042025	host cell nucleus	cellular_component	0.76094	1	9	2	7
GO:0031683	G-protein beta/gamma-subunit complex binding	molecular_function	0.76786	1	2	2	0
GO:0015093	ferrous iron transmembrane transporter activity	molecular_function	0.76809	1	2	2	0
GO:0015684	ferrous iron transport	biological_process	0.76809	1	2	2	0
GO:0006221	pyrimidine nucleotide biosynthetic process	biological_process	0.7745	1	2	2	0
GO:0003887	DNA-directed DNA polymerase activity	molecular_function	0.77453	1	7	2	5
GO:0006486	protein glycosylation	biological_process	0.77684	1	4	2	2
GO:0043413	macromolecule glycosylation	biological_process	0.77684	1	4	2	2
GO:0033647	host intracellular organelle	cellular_component	0.78946	1	9	2	7
GO:0033648	host intracellular membrane-bounded organelle	cellular_component	0.78946	1	9	2	7
GO:0015985	energy coupled proton transport, down electrochemical gradient	biological_process	0.80243	1	4	2	2
GO:0015986	ATP synthesis coupled proton transport	biological_process	0.80243	1	4	2	2
GO:0006754	ATP biosynthetic process	biological_process	0.80517	1	5	2	3
GO:0030176	integral component of endoplasmic reticulum membrane	cellular_component	0.81353	1	3	2	1
GO:0031227	intrinsic component of endoplasmic reticulum membrane	cellular_component	0.83574	1	3	2	1
GO:1902495	transmembrane transporter complex	cellular_component	0.83656	1	6	2	4
GO:0045259	proton-transporting ATP synthase complex	cellular_component	0.83697	1	4	2	2
GO:1990351	transporter complex	cellular_component	0.83925	1	6	2	4
GO:0045263	proton-transporting ATP synthase complex, coupling factor F(o)	cellular_component	0.84059	1	2	2	0
GO:0044003	modification by symbiont of host morphology or physiology	biological_process	0.84201	1	5	2	3
GO:0033646	host intracellular part	cellular_component	0.84945	1	9	2	7
GO:0043656	intracellular region of host	cellular_component	0.84945	1	9	2	7
GO:0006875	cellular metal ion homeostasis	biological_process	0.85061	1	2	2	0
GO:0030003	cellular cation homeostasis	biological_process	0.85227	1	2	2	0
GO:0051817	modification of morphology or physiology of other organism involved in symbiotic interaction	biological_process	0.85274	1	5	2	3
GO:0006873	cellular ion homeostasis	biological_process	0.8551	1	2	2	0
GO:0009145	purine nucleoside triphosphate biosynthetic process	biological_process	0.86398	1	5	2	3
GO:0009206	purine ribonucleoside triphosphate biosynthetic process	biological_process	0.86398	1	5	2	3
GO:0006816	calcium ion transport	biological_process	0.86485	1	3	2	1
GO:0016568	chromatin modification	biological_process	0.86679	1	4	2	2
GO:0009201	ribonucleoside triphosphate biosynthetic process	biological_process	0.86715	1	5	2	3
GO:0009142	nucleoside triphosphate biosynthetic process	biological_process	0.86797	1	5	2	3
GO:0005381	iron ion transmembrane transporter activity	molecular_function	0.86887	1	2	2	0
GO:0007268	synaptic transmission	biological_process	0.87174	1	2	2	0
GO:0045017	glycerolipid biosynthetic process	biological_process	0.87246	1	3	2	1
GO:0046434	organophosphate catabolic process	biological_process	0.87342	1	2	2	0
GO:0030154	cell differentiation	biological_process	0.87471	1	9	2	7
GO:0055065	metal ion homeostasis	biological_process	0.87723	1	2	2	0
GO:0000226	microtubule cytoskeleton organization	biological_process	0.87822	1	6	2	4
GO:0055082	cellular chemical homeostasis	biological_process	0.87945	1	2	2	0
GO:0007267	cell-cell signaling	biological_process	0.87957	1	2	2	0
GO:0035821	modification of morphology or physiology of other organism	biological_process	0.88	1	5	2	3
GO:0009152	purine ribonucleotide biosynthetic process	biological_process	0.89184	1	7	2	5
GO:0006826	iron ion transport	biological_process	0.8945	1	2	2	0
GO:0033643	host cell part	cellular_component	0.89487	1	10	2	8
GO:0009101	glycoprotein biosynthetic process	biological_process	0.89661	1	4	2	2
GO:0042995	cell projection	cellular_component	0.8977	1	4	2	2
GO:0004536	deoxyribonuclease activity	molecular_function	0.8981	1	4	2	2
GO:0009127	purine nucleoside monophosphate biosynthetic process	biological_process	0.89844	1	5	2	3
GO:0009168	purine ribonucleoside monophosphate biosynthetic process	biological_process	0.89844	1	5	2	3
GO:0018995	host	cellular_component	0.90098	1	10	2	8
GO:0043657	host cell	cellular_component	0.90098	1	10	2	8
GO:0044215	other organism	cellular_component	0.90098	1	10	2	8
GO:0044216	other organism cell	cellular_component	0.90098	1	10	2	8
GO:0044217	other organism part	cellular_component	0.90098	1	10	2	8
GO:0006915	apoptotic process	biological_process	0.90433	1	4	2	2
GO:0009100	glycoprotein metabolic process	biological_process	0.90616	1	4	2	2
GO:0048523	negative regulation of cellular process	biological_process	0.90877	1	10	2	8
GO:0007599	hemostasis	biological_process	0.90942	1	3	2	1
GO:0050817	coagulation	biological_process	0.90942	1	3	2	1
GO:0050878	regulation of body fluid levels	biological_process	0.90942	1	3	2	1
GO:0006164	purine nucleotide biosynthetic process	biological_process	0.91149	1	7	2	5
GO:0012501	programmed cell death	biological_process	0.91203	1	4	2	2
GO:0051537	2 iron, 2 sulfur cluster binding	molecular_function	0.91505	1	2	2	0
GO:0004812	aminoacyl-tRNA ligase activity	molecular_function	0.92181	1	5	2	3
GO:0008173	RNA methyltransferase activity	molecular_function	0.92576	1	2	2	0
GO:0042575	DNA polymerase complex	cellular_component	0.92818	1	7	2	5
GO:0008219	cell death	biological_process	0.92888	1	4	2	2
GO:0016265	death	biological_process	0.92888	1	4	2	2
GO:0048522	positive regulation of cellular process	biological_process	0.93835	1	11	2	9
GO:0042060	wound healing	biological_process	0.94323	1	3	2	1
GO:0044706	multi-multicellular organism process	biological_process	0.95147	1	2	2	0
GO:0072522	purine-containing compound biosynthetic process	biological_process	0.95271	1	7	2	5
GO:0016875	ligase activity, forming carbon-oxygen bonds	molecular_function	0.95327	1	5	2	3
GO:0016876	ligase activity, forming aminoacyl-tRNA and related compounds	molecular_function	0.95327	1	5	2	3
GO:0006614	SRP-dependent cotranslational protein targeting to membrane	biological_process	0.95745	1	2	2	0
GO:0045047	protein targeting to ER	biological_process	0.95745	1	2	2	0
GO:0072599	establishment of protein localization to endoplasmic reticulum	biological_process	0.95745	1	2	2	0
GO:0016765	transferase activity, transferring alkyl or aryl (other than methyl) groups	molecular_function	0.95861	1	3	2	1
GO:0006505	GPI anchor metabolic process	biological_process	0.96209	1	2	2	0
GO:0016042	lipid catabolic process	biological_process	0.96257	1	2	2	0
GO:0006914	autophagy	biological_process	0.96271	1	7	2	5
GO:0000162	tryptophan biosynthetic process	biological_process	0.96274	1	2	2	0
GO:0006571	tyrosine biosynthetic process	biological_process	0.96274	1	2	2	0
GO:0009094	L-phenylalanine biosynthetic process	biological_process	0.96274	1	2	2	0
GO:0046219	indolalkylamine biosynthetic process	biological_process	0.96274	1	2	2	0
GO:1902223	erythrose 4-phosphate/phosphoenolpyruvate family amino acid biosynthetic process	biological_process	0.96274	1	2	2	0
GO:0009073	aromatic amino acid family biosynthetic process	biological_process	0.96404	1	2	2	0
GO:0009095	aromatic amino acid family biosynthetic process, prephenate pathway	biological_process	0.96404	1	2	2	0
GO:0048878	chemical homeostasis	biological_process	0.96479	1	3	2	1
GO:0022904	respiratory electron transport chain	biological_process	0.96485	1	5	2	3
GO:0044454	nuclear chromosome part	cellular_component	0.96525	1	3	2	1
GO:0042451	purine nucleoside biosynthetic process	biological_process	0.96583	1	5	2	3
GO:0046129	purine ribonucleoside biosynthetic process	biological_process	0.96583	1	5	2	3
GO:0070972	protein localization to endoplasmic reticulum	biological_process	0.96954	1	2	2	0
GO:0000902	cell morphogenesis	biological_process	0.97381	1	2	2	0
GO:0032268	regulation of cellular protein metabolic process	biological_process	0.97387	1	13	2	11
GO:0032989	cellular component morphogenesis	biological_process	0.97442	1	2	2	0
GO:0051246	regulation of protein metabolic process	biological_process	0.97535	1	13	2	11
GO:0009163	nucleoside biosynthetic process	biological_process	0.97649	1	5	2	3
GO:0042455	ribonucleoside biosynthetic process	biological_process	0.97649	1	5	2	3
GO:0005743	mitochondrial inner membrane	cellular_component	0.97919	1	5	2	3
GO:0006417	regulation of translation	biological_process	0.98102	1	7	2	5
GO:0034248	regulation of cellular amide metabolic process	biological_process	0.98102	1	7	2	5
GO:0006119	oxidative phosphorylation	biological_process	0.98111	1	8	2	6
GO:0006511	ubiquitin-dependent protein catabolic process	biological_process	0.98159	1	5	2	3
GO:0098797	plasma membrane protein complex	cellular_component	0.98161	1	7	2	5
GO:0098687	chromosomal region	cellular_component	0.98203	1	5	2	3
GO:0044448	cell cortex part	cellular_component	0.98211	1	4	2	2
GO:0019941	modification-dependent protein catabolic process	biological_process	0.98269	1	5	2	3
GO:0043632	modification-dependent macromolecule catabolic process	biological_process	0.98269	1	5	2	3
GO:0000145	exocyst	cellular_component	0.98316	1	2	2	0
GO:0000228	nuclear chromosome	cellular_component	0.98321	1	3	2	1
GO:0003968	RNA-directed RNA polymerase activity	molecular_function	0.9842	1	2	2	0
GO:0031379	RNA-directed RNA polymerase complex	cellular_component	0.9842	1	2	2	0
GO:0019866	organelle inner membrane	cellular_component	0.98422	1	5	2	3
GO:0055080	cation homeostasis	biological_process	0.98496	1	2	2	0
GO:0010608	posttranscriptional regulation of gene expression	biological_process	0.98519	1	7	2	5
GO:0098771	inorganic ion homeostasis	biological_process	0.98544	1	2	2	0
GO:0005938	cell cortex	cellular_component	0.98584	1	4	2	2
GO:0050801	ion homeostasis	biological_process	0.98619	1	2	2	0
GO:0016893	endonuclease activity, active with either ribo- or deoxyribonucleic acids and producing 5'-phosphomonoesters	molecular_function	0.98805	1	3	2	1
GO:0000775	chromosome, centromeric region	cellular_component	0.98822	1	4	2	2
GO:0009309	amine biosynthetic process	biological_process	0.98828	1	2	2	0
GO:0042401	cellular biogenic amine biosynthetic process	biological_process	0.98828	1	2	2	0
GO:0043623	cellular protein complex assembly	biological_process	0.99522	1	8	2	6
GO:0006461	protein complex assembly	biological_process	0.99564	1	13	2	11
GO:0070271	protein complex biogenesis	biological_process	0.99589	1	13	2	11
GO:0007155	cell adhesion	biological_process	0.99628	1	3	2	1
GO:0006397	mRNA processing	biological_process	0.99669	1	6	2	4
GO:0016071	mRNA metabolic process	biological_process	0.99721	1	7	2	5
GO:0001871	pattern binding	molecular_function	0.99865	1	2	2	0
GO:0030247	polysaccharide binding	molecular_function	0.99865	1	2	2	0
GO:0071822	protein complex subunit organization	biological_process	0.9989	1	14	2	12
GO:0007264	small GTPase mediated signal transduction	biological_process	0.99996	1	2	2	0
GO:0019684	photosynthesis, light reaction	biological_process	3.4607e-16	1.0797e-13	26	1	25
GO:0042651	thylakoid membrane	cellular_component	4.0166e-09	3.814e-07	22	1	21
GO:0031984	organelle subcompartment	cellular_component	1.0004e-08	9.2315e-07	14	1	13
GO:0016866	intramolecular transferase activity	molecular_function	1.5562e-05	0.0008944	17	1	16
GO:0009654	photosystem II oxygen evolving complex	cellular_component	0.00078439	0.034262	9	1	8
GO:0006480	N-terminal protein amino acid methylation	biological_process	0.0026434	0.098408	4	1	3
GO:0031365	N-terminal protein amino acid modification	biological_process	0.0026434	0.098408	4	1	3
GO:0004097	catechol oxidase activity	molecular_function	0.003439	0.11797	4	1	3
GO:0004883	glucocorticoid receptor activity	molecular_function	0.0050985	0.15984	2	1	1
GO:0031958	corticosteroid receptor signaling pathway	biological_process	0.0050985	0.15984	2	1	1
GO:0031960	response to corticosteroid	biological_process	0.0050985	0.15984	2	1	1
GO:0042921	glucocorticoid receptor signaling pathway	biological_process	0.0050985	0.15984	2	1	1
GO:0043402	glucocorticoid mediated signaling pathway	biological_process	0.0050985	0.15984	2	1	1
GO:0051384	response to glucocorticoid	biological_process	0.0050985	0.15984	2	1	1
GO:0071384	cellular response to corticosteroid stimulus	biological_process	0.0050985	0.15984	2	1	1
GO:0071385	cellular response to glucocorticoid stimulus	biological_process	0.0050985	0.15984	2	1	1
GO:0016717	oxidoreductase activity, acting on paired donors, with oxidation of a pair of donors resulting in the reduction of molecular oxygen to two molecules of water	molecular_function	0.016604	0.39988	5	1	4
GO:0030667	secretory granule membrane	cellular_component	0.019472	0.44145	2	1	1
GO:0000248	C-5 sterol desaturase activity	molecular_function	0.022124	0.48973	1	1	0
GO:0000270	peptidoglycan metabolic process	biological_process	0.023352	0.51147	6	1	5
GO:0042555	MCM complex	cellular_component	0.027841	0.59419	2	1	1
GO:0004026	alcohol O-acetyltransferase activity	molecular_function	0.032127	0.65987	2	1	1
GO:0034318	alcohol O-acyltransferase activity	molecular_function	0.032127	0.65987	2	1	1
GO:0008146	sulfotransferase activity	molecular_function	0.035646	0.71956	7	1	6
GO:0070704	sterol desaturase activity	molecular_function	0.038292	0.74715	1	1	0
GO:0000910	cytokinesis	biological_process	0.038316	0.74715	12	1	11
GO:0070981	L-asparagine biosynthetic process	biological_process	0.039274	0.76131	1	1	0
GO:0070982	L-asparagine metabolic process	biological_process	0.039274	0.76131	1	1	0
GO:0015669	gas transport	biological_process	0.040364	0.77556	1	1	0
GO:0015671	oxygen transport	biological_process	0.040364	0.77556	1	1	0
GO:0050776	regulation of immune response	biological_process	0.040658	0.77784	6	1	5
GO:0016782	transferase activity, transferring sulfur-containing groups	molecular_function	0.042449	0.80152	8	1	7
GO:0004738	pyruvate dehydrogenase activity	molecular_function	0.044166	0.82443	1	1	0
GO:0004739	pyruvate dehydrogenase (acetyl-transferring) activity	molecular_function	0.044166	0.82443	1	1	0
GO:0045254	pyruvate dehydrogenase complex	cellular_component	0.044166	0.82443	1	1	0
GO:0009252	peptidoglycan biosynthetic process	biological_process	0.047695	0.86325	5	1	4
GO:0006928	movement of cell or subcellular component	biological_process	0.063078	1	18	1	17
GO:0009190	cyclic nucleotide biosynthetic process	biological_process	0.063279	1	3	1	2
GO:0004801	sedoheptulose-7-phosphate:D-glyceraldehyde-3-phosphate glyceronetransferase activity	molecular_function	0.063529	1	1	1	0
GO:0009273	peptidoglycan-based cell wall biogenesis	biological_process	0.064132	1	5	1	4
GO:0006606	protein import into nucleus	biological_process	0.073465	1	8	1	7
GO:0034504	protein localization to nucleus	biological_process	0.073465	1	8	1	7
GO:0044744	protein targeting to nucleus	biological_process	0.073465	1	8	1	7
GO:0051170	nuclear import	biological_process	0.073465	1	8	1	7
GO:1902593	single-organism nuclear import	biological_process	0.073465	1	8	1	7
GO:0005666	DNA-directed RNA polymerase III complex	cellular_component	0.076242	1	3	1	2
GO:0044038	cell wall macromolecule biosynthetic process	biological_process	0.078402	1	5	1	4
GO:0070589	cellular component macromolecule biosynthetic process	biological_process	0.078402	1	5	1	4
GO:0030990	intraciliary transport particle	cellular_component	0.082534	1	1	1	0
GO:0030991	intraciliary transport particle A	cellular_component	0.082534	1	1	1	0
GO:0009452	7-methylguanosine RNA capping	biological_process	0.082755	1	4	1	3
GO:0036260	RNA capping	biological_process	0.082755	1	4	1	3
GO:0051920	peroxiredoxin activity	molecular_function	0.084446	1	3	1	2
GO:0008839	4-hydroxy-tetrahydrodipicolinate reductase	molecular_function	0.086997	1	3	1	2
GO:0051051	negative regulation of transport	biological_process	0.088294	1	2	1	1
GO:0004356	glutamate-ammonia ligase activity	molecular_function	0.091917	1	3	1	2
GO:0030518	intracellular steroid hormone receptor signaling pathway	biological_process	0.093162	1	4	1	3
GO:0030522	intracellular receptor signaling pathway	biological_process	0.095681	1	4	1	3
GO:0015658	branched-chain amino acid transmembrane transporter activity	molecular_function	0.10233	1	1	1	0
GO:0015803	branched-chain amino acid transport	biological_process	0.10233	1	1	1	0
GO:0044780	bacterial-type flagellum assembly	biological_process	0.10533	1	3	1	2
GO:0042744	hydrogen peroxide catabolic process	biological_process	0.10768	1	1	1	0
GO:0016211	ammonia ligase activity	molecular_function	0.10859	1	3	1	2
GO:0016880	acid-ammonia (or amide) ligase activity	molecular_function	0.10859	1	3	1	2
GO:0034596	phosphatidylinositol phosphate 4-phosphatase activity	molecular_function	0.10957	1	2	1	1
GO:0034597	phosphatidylinositol-4,5-bisphosphate 4-phosphatase activity	molecular_function	0.10957	1	2	1	1
GO:0046839	phospholipid dephosphorylation	biological_process	0.10957	1	2	1	1
GO:0046856	phosphatidylinositol dephosphorylation	biological_process	0.10957	1	2	1	1
GO:0035434	copper ion transmembrane transport	biological_process	0.11144	1	2	1	1
GO:0031985	Golgi cisterna	cellular_component	0.11385	1	2	1	1
GO:0004126	cytidine deaminase activity	molecular_function	0.11472	1	1	1	0
GO:0006216	cytidine catabolic process	biological_process	0.11472	1	1	1	0
GO:0009972	cytidine deamination	biological_process	0.11472	1	1	1	0
GO:0046087	cytidine metabolic process	biological_process	0.11472	1	1	1	0
GO:0005669	transcription factor TFIID complex	cellular_component	0.11572	1	3	1	2
GO:0034593	phosphatidylinositol bisphosphate phosphatase activity	molecular_function	0.11771	1	2	1	1
GO:0052866	phosphatidylinositol phosphate phosphatase activity	molecular_function	0.11771	1	2	1	1
GO:0007271	synaptic transmission, cholinergic	biological_process	0.12356	1	1	1	0
GO:0030431	sleep	biological_process	0.12356	1	1	1	0
GO:0032222	regulation of synaptic transmission, cholinergic	biological_process	0.12356	1	1	1	0
GO:0032411	positive regulation of transporter activity	biological_process	0.12356	1	1	1	0
GO:0032414	positive regulation of ion transmembrane transporter activity	biological_process	0.12356	1	1	1	0
GO:0034235	GPI anchor binding	molecular_function	0.12356	1	1	1	0
GO:0034764	positive regulation of transmembrane transport	biological_process	0.12356	1	1	1	0
GO:0034767	positive regulation of ion transmembrane transport	biological_process	0.12356	1	1	1	0
GO:0043268	positive regulation of potassium ion transport	biological_process	0.12356	1	1	1	0
GO:0043270	positive regulation of ion transport	biological_process	0.12356	1	1	1	0
GO:1901016	regulation of potassium ion transmembrane transporter activity	biological_process	0.12356	1	1	1	0
GO:1901018	positive regulation of potassium ion transmembrane transporter activity	biological_process	0.12356	1	1	1	0
GO:1901379	regulation of potassium ion transmembrane transport	biological_process	0.12356	1	1	1	0
GO:1901381	positive regulation of potassium ion transmembrane transport	biological_process	0.12356	1	1	1	0
GO:1903818	positive regulation of voltage-gated potassium channel activity	biological_process	0.12356	1	1	1	0
GO:1904062	regulation of cation transmembrane transport	biological_process	0.12356	1	1	1	0
GO:1904064	positive regulation of cation transmembrane transport	biological_process	0.12356	1	1	1	0
GO:2001257	regulation of cation channel activity	biological_process	0.12356	1	1	1	0
GO:2001259	positive regulation of cation channel activity	biological_process	0.12356	1	1	1	0
GO:0009187	cyclic nucleotide metabolic process	biological_process	0.12442	1	3	1	2
GO:0005375	copper ion transmembrane transporter activity	molecular_function	0.12684	1	2	1	1
GO:0042743	hydrogen peroxide metabolic process	biological_process	0.12754	1	1	1	0
GO:0008915	lipid-A-disaccharide synthase activity	molecular_function	0.12764	1	2	1	1
GO:0004340	glucokinase activity	molecular_function	0.12783	1	1	1	0
GO:0003918	DNA topoisomerase type II (ATP-hydrolyzing) activity	molecular_function	0.12875	1	4	1	3
GO:0061505	DNA topoisomerase II activity	molecular_function	0.12875	1	4	1	3
GO:0051301	cell division	biological_process	0.129	1	15	1	14
GO:0043266	regulation of potassium ion transport	biological_process	0.13009	1	1	1	0
GO:0002263	cell activation involved in immune response	biological_process	0.13016	1	1	1	0
GO:0002274	myeloid leukocyte activation	biological_process	0.13016	1	1	1	0
GO:0002275	myeloid cell activation involved in immune response	biological_process	0.13016	1	1	1	0
GO:0002279	mast cell activation involved in immune response	biological_process	0.13016	1	1	1	0
GO:0002366	leukocyte activation involved in immune response	biological_process	0.13016	1	1	1	0
GO:0002444	myeloid leukocyte mediated immunity	biological_process	0.13016	1	1	1	0
GO:0002448	mast cell mediated immunity	biological_process	0.13016	1	1	1	0
GO:0032418	lysosome localization	biological_process	0.13016	1	1	1	0
GO:0043299	leukocyte degranulation	biological_process	0.13016	1	1	1	0
GO:0043303	mast cell degranulation	biological_process	0.13016	1	1	1	0
GO:0045055	regulated secretory pathway	biological_process	0.13016	1	1	1	0
GO:0045576	mast cell activation	biological_process	0.13016	1	1	1	0
GO:0009164	nucleoside catabolic process	biological_process	0.13385	1	1	1	0
GO:0042454	ribonucleoside catabolic process	biological_process	0.13385	1	1	1	0
GO:0046133	pyrimidine ribonucleoside catabolic process	biological_process	0.13385	1	1	1	0
GO:0046135	pyrimidine nucleoside catabolic process	biological_process	0.13385	1	1	1	0
GO:0035429	gluconate transmembrane transport	biological_process	0.13564	1	1	1	0
GO:0002064	epithelial cell development	biological_process	0.13733	1	8	1	7
GO:0002065	columnar/cuboidal epithelial cell differentiation	biological_process	0.13733	1	8	1	7
GO:0002066	columnar/cuboidal epithelial cell development	biological_process	0.13733	1	8	1	7
GO:0005213	structural constituent of chorion	molecular_function	0.13733	1	8	1	7
GO:0007292	female gamete generation	biological_process	0.13733	1	8	1	7
GO:0007304	chorion-containing eggshell formation	biological_process	0.13733	1	8	1	7
GO:0030703	eggshell formation	biological_process	0.13733	1	8	1	7
GO:0030707	ovarian follicle cell development	biological_process	0.13733	1	8	1	7
GO:0048477	oogenesis	biological_process	0.13733	1	8	1	7
GO:0042803	protein homodimerization activity	molecular_function	0.14376	1	8	1	7
GO:0009712	catechol-containing compound metabolic process	biological_process	0.14421	1	1	1	0
GO:0018576	catechol 1,2-dioxygenase activity	molecular_function	0.14421	1	1	1	0
GO:0018884	carbazole metabolic process	biological_process	0.14421	1	1	1	0
GO:0019114	catechol dioxygenase activity	molecular_function	0.14421	1	1	1	0
GO:0046232	carbazole catabolic process	biological_process	0.14421	1	1	1	0
GO:0072529	pyrimidine-containing compound catabolic process	biological_process	0.1483	1	1	1	0
GO:0050804	modulation of synaptic transmission	biological_process	0.15062	1	1	1	0
GO:0022898	regulation of transmembrane transporter activity	biological_process	0.15086	1	1	1	0
GO:0032409	regulation of transporter activity	biological_process	0.15086	1	1	1	0
GO:0032412	regulation of ion transmembrane transporter activity	biological_process	0.15086	1	1	1	0
GO:0016126	sterol biosynthetic process	biological_process	0.15294	1	1	1	0
GO:0044781	bacterial-type flagellum organization	biological_process	0.15357	1	3	1	2
GO:0030141	secretory granule	cellular_component	0.1539	1	2	1	1
GO:0052855	ADP-dependent NAD(P)H-hydrate dehydratase activity	molecular_function	0.15597	1	1	1	0
GO:0004483	mRNA (nucleoside-2'-O-)-methyltransferase activity	molecular_function	0.15612	1	1	1	0
GO:1901658	glycosyl compound catabolic process	biological_process	0.15716	1	1	1	0
GO:0018912	1,4-dichlorobenzene metabolic process	biological_process	0.15742	1	1	1	0
GO:0019261	1,4-dichlorobenzene catabolic process	biological_process	0.15742	1	1	1	0
GO:0046406	magnesium protoporphyrin IX methyltransferase activity	molecular_function	0.15931	1	1	1	0
GO:0045502	dynein binding	molecular_function	0.15989	1	6	1	5
GO:0030855	epithelial cell differentiation	biological_process	0.1626	1	8	1	7
GO:0010496	intercellular transport	biological_process	0.16345	1	3	1	2
GO:0044000	movement in host	biological_process	0.16345	1	3	1	2
GO:0046739	transport of virus in multicellular host	biological_process	0.16345	1	3	1	2
GO:0046740	transport of virus in host, cell to cell	biological_process	0.16345	1	3	1	2
GO:0051814	movement in other organism involved in symbiotic interaction	biological_process	0.16345	1	3	1	2
GO:1902586	multi-organism intercellular transport	biological_process	0.16345	1	3	1	2
GO:0009089	lysine biosynthetic process via diaminopimelate	biological_process	0.16412	1	3	1	2
GO:0046451	diaminopimelate metabolic process	biological_process	0.16412	1	3	1	2
GO:0016413	O-acetyltransferase activity	molecular_function	0.16618	1	2	1	1
GO:0030541	plasmid partitioning	biological_process	0.16977	1	1	1	0
GO:0009085	lysine biosynthetic process	biological_process	0.17059	1	3	1	2
GO:0005024	transforming growth factor beta-activated receptor activity	molecular_function	0.17241	1	1	1	0
GO:0005026	transforming growth factor beta receptor activity, type II	molecular_function	0.17241	1	1	1	0
GO:0034762	regulation of transmembrane transport	biological_process	0.17339	1	1	1	0
GO:0034765	regulation of ion transmembrane transport	biological_process	0.17339	1	1	1	0
GO:0002143	tRNA wobble position uridine thiolation	biological_process	0.17791	1	1	1	0
GO:0007281	germ cell development	biological_process	0.17871	1	8	1	7
GO:0044766	multi-organism transport	biological_process	0.17932	1	4	1	3
GO:0046794	transport of virus	biological_process	0.17932	1	4	1	3
GO:1902579	multi-organism localization	biological_process	0.17932	1	4	1	3
GO:0004396	hexokinase activity	molecular_function	0.17998	1	1	1	0
GO:0005537	mannose binding	molecular_function	0.18203	1	1	1	0
GO:0046729	viral procapsid	cellular_component	0.18584	1	1	1	0
GO:0005795	Golgi stack	cellular_component	0.18681	1	2	1	1
GO:0048584	positive regulation of response to stimulus	biological_process	0.19067	1	6	1	5
GO:0007259	JAK-STAT cascade	biological_process	0.19739	1	1	1	0
GO:0010827	regulation of glucose transport	biological_process	0.20011	1	1	1	0
GO:0010829	negative regulation of glucose transport	biological_process	0.20011	1	1	1	0
GO:0015758	glucose transport	biological_process	0.20011	1	1	1	0
GO:0046323	glucose import	biological_process	0.20011	1	1	1	0
GO:0046324	regulation of glucose import	biological_process	0.20011	1	1	1	0
GO:0046325	negative regulation of glucose import	biological_process	0.20011	1	1	1	0
GO:0030694	bacterial-type flagellum basal body, rod	cellular_component	0.20016	1	1	1	0
GO:0005315	inorganic phosphate transmembrane transporter activity	molecular_function	0.2008	1	2	1	1
GO:0004665	prephenate dehydrogenase (NADP+) activity	molecular_function	0.20856	1	1	1	0
GO:0008977	prephenate dehydrogenase activity	molecular_function	0.20856	1	1	1	0
GO:0042255	ribosome assembly	biological_process	0.21162	1	1	1	0
GO:0042256	mature ribosome assembly	biological_process	0.21162	1	1	1	0
GO:0004427	inorganic diphosphatase activity	molecular_function	0.21233	1	3	1	2
GO:0030286	dynein complex	cellular_component	0.21378	1	6	1	5
GO:0000098	sulfur amino acid catabolic process	biological_process	0.21396	1	1	1	0
GO:0030328	prenylcysteine catabolic process	biological_process	0.21396	1	1	1	0
GO:0030329	prenylcysteine metabolic process	biological_process	0.21396	1	1	1	0
GO:0042219	cellular modified amino acid catabolic process	biological_process	0.21396	1	1	1	0
GO:0044273	sulfur compound catabolic process	biological_process	0.21396	1	1	1	0
GO:0016849	phosphorus-oxygen lyase activity	molecular_function	0.2199	1	3	1	2
GO:0004800	thyroxine 5'-deiodinase activity	molecular_function	0.22253	1	1	1	0
GO:0016708	oxidoreductase activity, acting on paired donors, with incorporation or reduction of molecular oxygen, NAD(P)H as one donor, and incorporation of two atoms of oxygen into one donor	molecular_function	0.22396	1	1	1	0
GO:0003933	GTP cyclohydrolase activity	molecular_function	0.22732	1	1	1	0
GO:0003006	developmental process involved in reproduction	biological_process	0.23073	1	11	1	10
GO:0034219	carbohydrate transmembrane transport	biological_process	0.23195	1	1	1	0
GO:0030031	cell projection assembly	biological_process	0.23204	1	4	1	3
GO:0009678	hydrogen-translocating pyrophosphatase activity	molecular_function	0.23476	1	2	1	1
GO:0019898	extrinsic component of membrane	cellular_component	0.23481	1	9	1	8
GO:0018948	xylene metabolic process	biological_process	0.23506	1	1	1	0
GO:0018970	toluene metabolic process	biological_process	0.23506	1	1	1	0
GO:0042184	xylene catabolic process	biological_process	0.23506	1	1	1	0
GO:0042203	toluene catabolic process	biological_process	0.23506	1	1	1	0
GO:0072490	toluene-containing compound metabolic process	biological_process	0.23506	1	1	1	0
GO:0072491	toluene-containing compound catabolic process	biological_process	0.23506	1	1	1	0
GO:0016857	racemase and epimerase activity, acting on carbohydrates and derivatives	molecular_function	0.23612	1	3	1	2
GO:0018106	peptidyl-histidine phosphorylation	biological_process	0.23689	1	1	1	0
GO:0018202	peptidyl-histidine modification	biological_process	0.24455	1	1	1	0
GO:0022412	cellular process involved in reproduction in multicellular organism	biological_process	0.24614	1	8	1	7
GO:0003911	DNA ligase (NAD+) activity	molecular_function	0.24651	1	2	1	1
GO:0000976	transcription regulatory region sequence-specific DNA binding	molecular_function	0.24925	1	1	1	0
GO:0007618	mating	biological_process	0.25002	1	2	1	1
GO:0030284	estrogen receptor activity	molecular_function	0.25616	1	1	1	0
GO:0002443	leukocyte mediated immunity	biological_process	0.25726	1	1	1	0
GO:0032865	ERMES complex	cellular_component	0.25897	1	1	1	0
GO:0044232	organelle membrane contact site	cellular_component	0.25897	1	1	1	0
GO:0044233	ER-mitochondrion membrane contact site	cellular_component	0.25897	1	1	1	0
GO:0032797	SMN complex	cellular_component	0.2597	1	1	1	0
GO:0007157	heterophilic cell-cell adhesion via plasma membrane cell adhesion molecules	biological_process	0.25977	1	1	1	0
GO:0008009	chemokine activity	molecular_function	0.26388	1	1	1	0
GO:0042379	chemokine receptor binding	molecular_function	0.26388	1	1	1	0
GO:0006024	glycosaminoglycan biosynthetic process	biological_process	0.26453	1	5	1	4
GO:0008285	negative regulation of cell proliferation	biological_process	0.26832	1	1	1	0
GO:0009097	isoleucine biosynthetic process	biological_process	0.2733	1	2	1	1
GO:0009099	valine biosynthetic process	biological_process	0.2733	1	2	1	1
GO:0004749	ribose phosphate diphosphokinase activity	molecular_function	0.27427	1	1	1	0
GO:0006493	protein O-linked glycosylation	biological_process	0.27551	1	1	1	0
GO:0015128	gluconate transmembrane transporter activity	molecular_function	0.27686	1	1	1	0
GO:0015725	gluconate transport	biological_process	0.27686	1	1	1	0
GO:0042873	aldonate transport	biological_process	0.27686	1	1	1	0
GO:0042879	aldonate transmembrane transporter activity	molecular_function	0.27686	1	1	1	0
GO:0004064	arylesterase activity	molecular_function	0.27689	1	1	1	0
GO:0008645	hexose transport	biological_process	0.28882	1	1	1	0
GO:0098791	Golgi subcompartment	cellular_component	0.29807	1	2	1	1
GO:0007591	molting cycle, chitin-based cuticle	biological_process	0.29943	1	1	1	0
GO:0008255	ecdysis-triggering hormone activity	molecular_function	0.29943	1	1	1	0
GO:0018990	ecdysis, chitin-based cuticle	biological_process	0.29943	1	1	1	0
GO:0022404	molting cycle process	biological_process	0.29943	1	1	1	0
GO:0042303	molting cycle	biological_process	0.29943	1	1	1	0
GO:0009772	photosynthetic electron transport in photosystem II	biological_process	0.30229	1	1	1	0
GO:0019087	transformation of host cell by virus	biological_process	0.30694	1	3	1	2
GO:0015159	polysaccharide transmembrane transporter activity	molecular_function	0.30724	1	1	1	0
GO:0006023	aminoglycan biosynthetic process	biological_process	0.31021	1	5	1	4
GO:0030269	tetrahydromethanopterin S-methyltransferase activity	molecular_function	0.313	1	2	1	1
GO:0042086	5-methyl-5,6,7,8-tetrahydromethanopterin-dependent methyltransferase activity	molecular_function	0.313	1	2	1	1
GO:0019008	molybdopterin synthase complex	cellular_component	0.31372	1	1	1	0
GO:0009425	bacterial-type flagellum basal body	cellular_component	0.31411	1	1	1	0
GO:0005784	Sec61 translocon complex	cellular_component	0.31451	1	1	1	0
GO:0071256	translocon complex	cellular_component	0.31451	1	1	1	0
GO:0016010	dystrophin-associated glycoprotein complex	cellular_component	0.3161	1	2	1	1
GO:0046813	receptor-mediated virion attachment to host cell	biological_process	0.31708	1	1	1	0
GO:0004799	thymidylate synthase activity	molecular_function	0.32531	1	1	1	0
GO:0006457	protein folding	biological_process	0.32552	1	13	1	12
GO:0019882	antigen processing and presentation	biological_process	0.32663	1	2	1	1
GO:0002694	regulation of leukocyte activation	biological_process	0.32741	1	1	1	0
GO:0050865	regulation of cell activation	biological_process	0.32741	1	1	1	0
GO:0051249	regulation of lymphocyte activation	biological_process	0.32741	1	1	1	0
GO:0071107	response to parathyroid hormone	biological_process	0.32999	1	1	1	0
GO:0015774	polysaccharide transport	biological_process	0.33188	1	1	1	0
GO:0051050	positive regulation of transport	biological_process	0.33577	1	1	1	0
GO:0006050	mannosamine metabolic process	biological_process	0.3366	1	1	1	0
GO:0006051	N-acetylmannosamine metabolic process	biological_process	0.3366	1	1	1	0
GO:0047465	N-acylglucosamine-6-phosphate 2-epimerase activity	molecular_function	0.3366	1	1	1	0
GO:0000213	tRNA-intron endonuclease activity	molecular_function	0.33839	1	1	1	0
GO:0000214	tRNA-intron endonuclease complex	cellular_component	0.33839	1	1	1	0
GO:0016973	poly(A)+ mRNA export from nucleus	biological_process	0.33874	1	1	1	0
GO:0015976	carbon utilization	biological_process	0.33907	1	8	1	7
GO:0004565	beta-galactosidase activity	molecular_function	0.34361	1	2	1	1
GO:0009341	beta-galactosidase complex	cellular_component	0.34361	1	2	1	1
GO:1903047	mitotic cell cycle process	biological_process	0.34834	1	12	1	11
GO:0000278	mitotic cell cycle	biological_process	0.34935	1	12	1	11
GO:0008028	monocarboxylic acid transmembrane transporter activity	molecular_function	0.35007	1	1	1	0
GO:0004482	mRNA (guanine-N7-)-methyltransferase activity	molecular_function	0.35169	1	1	1	0
GO:0017089	glycolipid transporter activity	molecular_function	0.35397	1	1	1	0
GO:0046836	glycolipid transport	biological_process	0.35397	1	1	1	0
GO:0046999	regulation of conjugation	biological_process	0.35496	1	1	1	0
GO:0004146	dihydrofolate reductase activity	molecular_function	0.3556	1	1	1	0
GO:0006761	dihydrofolate biosynthetic process	biological_process	0.3556	1	1	1	0
GO:0046452	dihydrofolate metabolic process	biological_process	0.3556	1	1	1	0
GO:0018958	phenol-containing compound metabolic process	biological_process	0.35765	1	1	1	0
GO:0010646	regulation of cell communication	biological_process	0.35959	1	8	1	7
GO:1901677	phosphate transmembrane transporter activity	molecular_function	0.36005	1	2	1	1
GO:0002097	tRNA wobble base modification	biological_process	0.36233	1	1	1	0
GO:0002098	tRNA wobble uridine modification	biological_process	0.36233	1	1	1	0
GO:0019773	proteasome core complex, alpha-subunit complex	cellular_component	0.36383	1	2	1	1
GO:0019200	carbohydrate kinase activity	molecular_function	0.3669	1	3	1	2
GO:0048029	monosaccharide binding	molecular_function	0.3682	1	1	1	0
GO:0023051	regulation of signaling	biological_process	0.37278	1	8	1	7
GO:0016854	racemase and epimerase activity	molecular_function	0.37469	1	3	1	2
GO:0009245	lipid A biosynthetic process	biological_process	0.37515	1	2	1	1
GO:0046493	lipid A metabolic process	biological_process	0.37515	1	2	1	1
GO:1901269	lipooligosaccharide metabolic process	biological_process	0.37515	1	2	1	1
GO:1901271	lipooligosaccharide biosynthetic process	biological_process	0.37515	1	2	1	1
GO:0016778	diphosphotransferase activity	molecular_function	0.37704	1	1	1	0
GO:0052126	movement in host environment	biological_process	0.37894	1	5	1	4
GO:0052192	movement in environment of other organism involved in symbiotic interaction	biological_process	0.37894	1	5	1	4
GO:0060429	epithelium development	biological_process	0.38328	1	8	1	7
GO:0047750	cholestenol delta-isomerase activity	molecular_function	0.38822	1	1	1	0
GO:0010167	response to nitrate	biological_process	0.38907	1	1	1	0
GO:0015706	nitrate transport	biological_process	0.38907	1	1	1	0
GO:0000030	mannosyltransferase activity	molecular_function	0.38986	1	1	1	0
GO:0000136	alpha-1,6-mannosyltransferase complex	cellular_component	0.38986	1	1	1	0
GO:0000137	Golgi cis cisterna	cellular_component	0.38986	1	1	1	0
GO:0031501	mannosyltransferase complex	cellular_component	0.38986	1	1	1	0
GO:0015948	methanogenesis	biological_process	0.39099	1	3	1	2
GO:0015975	energy derivation by oxidation of reduced inorganic compounds	biological_process	0.39099	1	3	1	2
GO:0043447	alkane biosynthetic process	biological_process	0.39099	1	3	1	2
GO:0006817	phosphate ion transport	biological_process	0.39433	1	2	1	1
GO:0009274	peptidoglycan-based cell wall	cellular_component	0.39461	1	1	1	0
GO:0009276	Gram-negative-bacterium-type cell wall	cellular_component	0.39461	1	1	1	0
GO:0031423	hexon binding	molecular_function	0.39871	1	1	1	0
GO:0015749	monosaccharide transport	biological_process	0.40502	1	1	1	0
GO:0033037	polysaccharide localization	biological_process	0.41057	1	1	1	0
GO:0001533	cornified envelope	cellular_component	0.41289	1	1	1	0
GO:0009061	anaerobic respiration	biological_process	0.41357	1	3	1	2
GO:0009409	response to cold	biological_process	0.41574	1	1	1	0
GO:0098742	cell-cell adhesion via plasma-membrane adhesion molecules	biological_process	0.41588	1	1	1	0
GO:0008653	lipopolysaccharide metabolic process	biological_process	0.41801	1	2	1	1
GO:0009103	lipopolysaccharide biosynthetic process	biological_process	0.41801	1	2	1	1
GO:0046649	lymphocyte activation	biological_process	0.4185	1	1	1	0
GO:0016863	intramolecular oxidoreductase activity, transposing C=C bonds	molecular_function	0.42359	1	1	1	0
GO:0004579	dolichyl-diphosphooligosaccharide-protein glycotransferase activity	molecular_function	0.42374	1	1	1	0
GO:0004806	triglyceride lipase activity	molecular_function	0.42475	1	1	1	0
GO:0008918	lipopolysaccharide 3-alpha-galactosyltransferase activity	molecular_function	0.42977	1	1	1	0
GO:0035250	UDP-galactosyltransferase activity	molecular_function	0.42977	1	1	1	0
GO:0008174	mRNA methyltransferase activity	molecular_function	0.43773	1	1	1	0
GO:0045158	electron transporter, transferring electrons within cytochrome b6/f complex of photosystem II activity	molecular_function	0.43928	1	1	1	0
GO:0003909	DNA ligase activity	molecular_function	0.44023	1	2	1	1
GO:0034227	tRNA thio-modification	biological_process	0.44073	1	1	1	0
GO:0015925	galactosidase activity	molecular_function	0.44572	1	2	1	1
GO:0005875	microtubule associated complex	cellular_component	0.44636	1	6	1	5
GO:0006672	ceramide metabolic process	biological_process	0.44913	1	1	1	0
GO:0004363	glutathione synthase activity	molecular_function	0.44964	1	1	1	0
GO:0008677	2-dehydropantoate 2-reductase activity	molecular_function	0.45087	1	2	1	1
GO:0004797	thymidine kinase activity	molecular_function	0.45112	1	1	1	0
GO:0006230	TMP biosynthetic process	biological_process	0.45112	1	1	1	0
GO:0019136	deoxynucleoside kinase activity	molecular_function	0.45112	1	1	1	0
GO:0046044	TMP metabolic process	biological_process	0.45112	1	1	1	0
GO:0019872	streptomycin biosynthetic process	biological_process	0.45572	1	1	1	0
GO:0030647	aminoglycoside antibiotic metabolic process	biological_process	0.45572	1	1	1	0
GO:0030648	aminoglycoside antibiotic biosynthetic process	biological_process	0.45572	1	1	1	0
GO:0046173	polyol biosynthetic process	biological_process	0.45572	1	1	1	0
GO:0046343	streptomycin metabolic process	biological_process	0.45572	1	1	1	0
GO:0009767	photosynthetic electron transport chain	biological_process	0.45598	1	1	1	0
GO:0005785	signal recognition particle receptor complex	cellular_component	0.45931	1	2	1	1
GO:0006231	dTMP biosynthetic process	biological_process	0.4609	1	1	1	0
GO:0042083	5,10-methylenetetrahydrofolate-dependent methyltransferase activity	molecular_function	0.4609	1	1	1	0
GO:0046073	dTMP metabolic process	biological_process	0.4609	1	1	1	0
GO:0033057	multicellular organismal reproductive behavior	biological_process	0.46303	1	1	1	0
GO:0045924	regulation of female receptivity	biological_process	0.46303	1	1	1	0
GO:0046008	regulation of female receptivity, post-mating	biological_process	0.46303	1	1	1	0
GO:0060180	female mating behavior	biological_process	0.46303	1	1	1	0
GO:0006027	glycosaminoglycan catabolic process	biological_process	0.46757	1	2	1	1
GO:0006487	protein N-linked glycosylation	biological_process	0.47432	1	2	1	1
GO:0044461	bacterial-type flagellum part	cellular_component	0.47936	1	1	1	0
GO:0003995	acyl-CoA dehydrogenase activity	molecular_function	0.48513	1	1	1	0
GO:0048646	anatomical structure formation involved in morphogenesis	biological_process	0.48728	1	8	1	7
GO:0098609	cell-cell adhesion	biological_process	0.48871	1	1	1	0
GO:0007217	tachykinin receptor signaling pathway	biological_process	0.49004	1	1	1	0
GO:0004616	phosphogluconate dehydrogenase (decarboxylating) activity	molecular_function	0.49367	1	3	1	2
GO:0019521	D-gluconate metabolic process	biological_process	0.49367	1	3	1	2
GO:0007016	cytoskeletal anchoring at plasma membrane	biological_process	0.49531	1	1	1	0
GO:0051726	regulation of cell cycle	biological_process	0.50202	1	6	1	5
GO:0009173	pyrimidine ribonucleoside monophosphate metabolic process	biological_process	0.51177	1	1	1	0
GO:0009174	pyrimidine ribonucleoside monophosphate biosynthetic process	biological_process	0.51177	1	1	1	0
GO:0005234	extracellular-glutamate-gated ion channel activity	molecular_function	0.51247	1	1	1	0
GO:0019206	nucleoside kinase activity	molecular_function	0.5134	1	1	1	0
GO:0004869	cysteine-type endopeptidase inhibitor activity	molecular_function	0.51575	1	1	1	0
GO:0007617	mating behavior	biological_process	0.51762	1	1	1	0
GO:0019098	reproductive behavior	biological_process	0.51762	1	1	1	0
GO:0044705	multi-organism reproductive behavior	biological_process	0.51762	1	1	1	0
GO:0009888	tissue development	biological_process	0.51948	1	9	1	8
GO:0004161	dimethylallyltranstransferase activity	molecular_function	0.51968	1	1	1	0
GO:0009098	leucine biosynthetic process	biological_process	0.52271	1	2	1	1
GO:0005047	signal recognition particle binding	molecular_function	0.52483	1	2	1	1
GO:0015718	monocarboxylic acid transport	biological_process	0.5253	1	2	1	1
GO:0016138	glycoside biosynthetic process	biological_process	0.52609	1	1	1	0
GO:0005231	excitatory extracellular ligand-gated ion channel activity	molecular_function	0.52931	1	1	1	0
GO:0008378	galactosyltransferase activity	molecular_function	0.53157	1	2	1	1
GO:0048468	cell development	biological_process	0.53277	1	8	1	7
GO:0019199	transmembrane receptor protein kinase activity	molecular_function	0.53448	1	2	1	1
GO:0019520	aldonic acid metabolic process	biological_process	0.53497	1	3	1	2
GO:0030288	outer membrane-bounded periplasmic space	cellular_component	0.53542	1	1	1	0
GO:0016137	glycoside metabolic process	biological_process	0.53885	1	1	1	0
GO:0009847	spore germination	biological_process	0.53894	1	1	1	0
GO:0006750	glutathione biosynthetic process	biological_process	0.53998	1	1	1	0
GO:0007276	gamete generation	biological_process	0.54018	1	9	1	8
GO:0051640	organelle localization	biological_process	0.5463	1	1	1	0
GO:0045893	positive regulation of transcription, DNA-templated	biological_process	0.54672	1	5	1	4
GO:0045935	positive regulation of nucleobase-containing compound metabolic process	biological_process	0.54672	1	5	1	4
GO:0051254	positive regulation of RNA metabolic process	biological_process	0.54672	1	5	1	4
GO:1902680	positive regulation of RNA biosynthetic process	biological_process	0.54672	1	5	1	4
GO:1903508	positive regulation of nucleic acid-templated transcription	biological_process	0.54672	1	5	1	4
GO:0019238	cyclohydrolase activity	molecular_function	0.54836	1	1	1	0
GO:1901698	response to nitrogen compound	biological_process	0.55197	1	1	1	0
GO:0008649	rRNA methyltransferase activity	molecular_function	0.55223	1	1	1	0
GO:0016832	aldehyde-lyase activity	molecular_function	0.55318	1	2	1	1
GO:0047134	protein-disulfide reductase activity	molecular_function	0.55516	1	2	1	1
GO:0016999	antibiotic metabolic process	biological_process	0.5604	1	1	1	0
GO:0017000	antibiotic biosynthetic process	biological_process	0.5604	1	1	1	0
GO:0017144	drug metabolic process	biological_process	0.5604	1	1	1	0
GO:0044462	external encapsulating structure part	cellular_component	0.56452	1	2	1	1
GO:0004144	diacylglycerol O-acyltransferase activity	molecular_function	0.56522	1	2	1	1
GO:0005786	signal recognition particle, endoplasmic reticulum targeting	cellular_component	0.56691	1	2	1	1
GO:0000015	phosphopyruvate hydratase complex	cellular_component	0.57008	1	1	1	0
GO:0004634	phosphopyruvate hydratase activity	molecular_function	0.57008	1	1	1	0
GO:0046168	glycerol-3-phosphate catabolic process	biological_process	0.57276	1	1	1	0
GO:0016411	acylglycerol O-acyltransferase activity	molecular_function	0.5737	1	2	1	1
GO:0016668	oxidoreductase activity, acting on a sulfur group of donors, NAD(P) as acceptor	molecular_function	0.57473	1	2	1	1
GO:0018196	peptidyl-asparagine modification	biological_process	0.57551	1	1	1	0
GO:0018279	protein N-linked glycosylation via asparagine	biological_process	0.57551	1	1	1	0
GO:0008172	S-methyltransferase activity	molecular_function	0.58166	1	2	1	1
GO:0006370	7-methylguanosine mRNA capping	biological_process	0.58455	1	1	1	0
GO:0050829	defense response to Gram-negative bacterium	biological_process	0.58592	1	1	1	0
GO:0006276	plasmid maintenance	biological_process	0.58599	1	1	1	0
GO:0006406	mRNA export from nucleus	biological_process	0.58622	1	1	1	0
GO:0071166	ribonucleoprotein complex localization	biological_process	0.58622	1	1	1	0
GO:0071426	ribonucleoprotein complex export from nucleus	biological_process	0.58622	1	1	1	0
GO:0071427	mRNA-containing ribonucleoprotein complex export from nucleus	biological_process	0.58622	1	1	1	0
GO:0017176	phosphatidylinositol N-acetylglucosaminyltransferase activity	molecular_function	0.58826	1	1	1	0
GO:0016892	endoribonuclease activity, producing 3'-phosphomonoesters	molecular_function	0.59121	1	1	1	0
GO:0016886	ligase activity, forming phosphoric ester bonds	molecular_function	0.59217	1	2	1	1
GO:0003916	DNA topoisomerase activity	molecular_function	0.5936	1	4	1	3
GO:0002698	negative regulation of immune effector process	biological_process	0.59451	1	1	1	0
GO:0002832	negative regulation of response to biotic stimulus	biological_process	0.59451	1	1	1	0
GO:0030683	evasion or tolerance by virus of host immune response	biological_process	0.59451	1	1	1	0
GO:0043901	negative regulation of multi-organism process	biological_process	0.59451	1	1	1	0
GO:0050687	negative regulation of defense response to virus	biological_process	0.59451	1	1	1	0
GO:0019069	viral capsid assembly	biological_process	0.59601	1	3	1	2
GO:0019184	nonribosomal peptide biosynthetic process	biological_process	0.59681	1	1	1	0
GO:0000160	phosphorelay signal transduction system	biological_process	0.59829	1	5	1	4
GO:0042127	regulation of cell proliferation	biological_process	0.60026	1	1	1	0
GO:0046131	pyrimidine ribonucleoside metabolic process	biological_process	0.60688	1	1	1	0
GO:0002683	negative regulation of immune system process	biological_process	0.60693	1	1	1	0
GO:0006338	chromatin remodeling	biological_process	0.60909	1	3	1	2
GO:0045156	electron transporter, transferring electrons within the cyclic electron transport pathway of photosynthesis activity	molecular_function	0.60927	1	1	1	0
GO:0043022	ribosome binding	molecular_function	0.61099	1	1	1	0
GO:0004143	diacylglycerol kinase activity	molecular_function	0.61455	1	1	1	0
GO:0006432	phenylalanyl-tRNA aminoacylation	biological_process	0.6152	1	1	1	0
GO:0007050	cell cycle arrest	biological_process	0.6179	1	1	1	0
GO:0019239	deaminase activity	molecular_function	0.62332	1	1	1	0
GO:0022618	ribonucleoprotein complex assembly	biological_process	0.62771	1	1	1	0
GO:0000394	RNA splicing, via endonucleolytic cleavage and ligation	biological_process	0.62875	1	1	1	0
GO:0006388	tRNA splicing, via endonucleolytic cleavage and ligation	biological_process	0.62875	1	1	1	0
GO:0006959	humoral immune response	biological_process	0.62971	1	1	1	0
GO:0042381	hemolymph coagulation	biological_process	0.62971	1	1	1	0
GO:0009266	response to temperature stimulus	biological_process	0.63034	1	1	1	0
GO:0016593	Cdc73/Paf1 complex	cellular_component	0.63435	1	1	1	0
GO:0031348	negative regulation of defense response	biological_process	0.63454	1	1	1	0
GO:0016894	endonuclease activity, active with either ribo- or deoxyribonucleic acids and producing 3'-phosphomonoesters	molecular_function	0.63542	1	1	1	0
GO:0090575	RNA polymerase II transcription factor complex	cellular_component	0.63659	1	3	1	2
GO:0006405	RNA export from nucleus	biological_process	0.63687	1	1	1	0
GO:0007167	enzyme linked receptor protein signaling pathway	biological_process	0.63691	1	2	1	1
GO:0006265	DNA topological change	biological_process	0.63709	1	4	1	3
GO:0019089	transmission of virus	biological_process	0.6377	1	1	1	0
GO:0044007	dissemination or transmission of symbiont from host	biological_process	0.6377	1	1	1	0
GO:0051821	dissemination or transmission of organism from other organism involved in symbiotic interaction	biological_process	0.6377	1	1	1	0
GO:0010557	positive regulation of macromolecule biosynthetic process	biological_process	0.63932	1	5	1	4
GO:0031328	positive regulation of cellular biosynthetic process	biological_process	0.63932	1	5	1	4
GO:0051173	positive regulation of nitrogen compound metabolic process	biological_process	0.63932	1	5	1	4
GO:0010959	regulation of metal ion transport	biological_process	0.64029	1	1	1	0
GO:0020012	evasion or tolerance of host immune response	biological_process	0.64187	1	1	1	0
GO:0051805	evasion or tolerance of immune response of other organism involved in symbiotic interaction	biological_process	0.64187	1	1	1	0
GO:0052564	response to immune response of other organism involved in symbiotic interaction	biological_process	0.64187	1	1	1	0
GO:0052572	response to host immune response	biological_process	0.64187	1	1	1	0
GO:0009891	positive regulation of biosynthetic process	biological_process	0.64344	1	5	1	4
GO:0016972	thiol oxidase activity	molecular_function	0.64573	1	1	1	0
GO:0006479	protein methylation	biological_process	0.64579	1	4	1	3
GO:0008213	protein alkylation	biological_process	0.64579	1	4	1	3
GO:0030259	lipid glycosylation	biological_process	0.6495	1	1	1	0
GO:0006072	glycerol-3-phosphate metabolic process	biological_process	0.65107	1	1	1	0
GO:0030150	protein import into mitochondrial matrix	biological_process	0.65257	1	1	1	0
GO:0005319	lipid transporter activity	molecular_function	0.65283	1	1	1	0
GO:0006359	regulation of transcription from RNA polymerase III promoter	biological_process	0.65331	1	1	1	0
GO:0002684	positive regulation of immune system process	biological_process	0.65349	1	1	1	0
GO:0050778	positive regulation of immune response	biological_process	0.65349	1	1	1	0
GO:0004576	oligosaccharyl transferase activity	molecular_function	0.65651	1	1	1	0
GO:0000808	origin recognition complex	cellular_component	0.65882	1	2	1	1
GO:0005126	cytokine receptor binding	molecular_function	0.6595	1	2	1	1
GO:0008608	attachment of spindle microtubules to kinetochore	biological_process	0.66102	1	2	1	1
GO:0005845	mRNA cap binding complex	cellular_component	0.66485	1	1	1	0
GO:0034518	RNA cap binding complex	cellular_component	0.66485	1	1	1	0
GO:0002697	regulation of immune effector process	biological_process	0.66587	1	1	1	0
GO:0050688	regulation of defense response to virus	biological_process	0.66587	1	1	1	0
GO:0050690	regulation of defense response to virus by virus	biological_process	0.66587	1	1	1	0
GO:0022884	macromolecule transmembrane transporter activity	molecular_function	0.66608	1	1	1	0
GO:0010628	positive regulation of gene expression	biological_process	0.66611	1	5	1	4
GO:0018342	protein prenylation	biological_process	0.66621	1	1	1	0
GO:0097354	prenylation	biological_process	0.66621	1	1	1	0
GO:0006749	glutathione metabolic process	biological_process	0.66677	1	3	1	2
GO:0008272	sulfate transport	biological_process	0.66703	1	1	1	0
GO:0015116	sulfate transmembrane transporter activity	molecular_function	0.66703	1	1	1	0
GO:0044463	cell projection part	cellular_component	0.66827	1	1	1	0
GO:1901264	carbohydrate derivative transport	biological_process	0.66876	1	1	1	0
GO:0051168	nuclear export	biological_process	0.67011	1	1	1	0
GO:0032102	negative regulation of response to external stimulus	biological_process	0.67034	1	1	1	0
GO:0004470	malic enzyme activity	molecular_function	0.67072	1	1	1	0
GO:0004471	malate dehydrogenase (decarboxylating) (NAD+) activity	molecular_function	0.67072	1	1	1	0
GO:0044798	nuclear transcription factor complex	cellular_component	0.6768	1	3	1	2
GO:0016157	sucrose synthase activity	molecular_function	0.67751	1	1	1	0
GO:0008318	protein prenyltransferase activity	molecular_function	0.68136	1	1	1	0
GO:0030030	cell projection organization	biological_process	0.68251	1	4	1	3
GO:1901682	sulfur compound transmembrane transporter activity	molecular_function	0.68653	1	1	1	0
GO:0005267	potassium channel activity	molecular_function	0.68975	1	5	1	4
GO:0030173	integral component of Golgi membrane	cellular_component	0.69552	1	1	1	0
GO:0031228	intrinsic component of Golgi membrane	cellular_component	0.69552	1	1	1	0
GO:0071103	DNA conformation change	biological_process	0.69608	1	8	1	7
GO:0034453	microtubule anchoring	biological_process	0.70052	1	2	1	1
GO:0010558	negative regulation of macromolecule biosynthetic process	biological_process	0.70307	1	5	1	4
GO:0031327	negative regulation of cellular biosynthetic process	biological_process	0.70307	1	5	1	4
GO:2000113	negative regulation of cellular macromolecule biosynthetic process	biological_process	0.70307	1	5	1	4
GO:0030682	evasion or tolerance of host defense response	biological_process	0.70425	1	1	1	0
GO:0051807	evasion or tolerance of defense response of other organism involved in symbiotic interaction	biological_process	0.70425	1	1	1	0
GO:0051172	negative regulation of nitrogen compound metabolic process	biological_process	0.7064	1	5	1	4
GO:0031625	ubiquitin protein ligase binding	molecular_function	0.70852	1	1	1	0
GO:0044389	ubiquitin-like protein ligase binding	molecular_function	0.70852	1	1	1	0
GO:0019049	evasion or tolerance of host defenses by virus	biological_process	0.70888	1	1	1	0
GO:0006213	pyrimidine nucleoside metabolic process	biological_process	0.70947	1	1	1	0
GO:0008107	galactoside 2-alpha-L-fucosyltransferase activity	molecular_function	0.70948	1	1	1	0
GO:0031127	alpha-(1,2)-fucosyltransferase activity	molecular_function	0.70948	1	1	1	0
GO:0004488	methylenetetrahydrofolate dehydrogenase (NADP+) activity	molecular_function	0.71054	1	1	1	0
GO:0043269	regulation of ion transport	biological_process	0.71064	1	1	1	0
GO:0009890	negative regulation of biosynthetic process	biological_process	0.71877	1	5	1	4
GO:0044431	Golgi apparatus part	cellular_component	0.72056	1	5	1	4
GO:0008023	transcription elongation factor complex	cellular_component	0.72111	1	1	1	0
GO:0047746	chlorophyllase activity	molecular_function	0.72345	1	1	1	0
GO:0035091	phosphatidylinositol binding	molecular_function	0.72437	1	1	1	0
GO:0043414	macromolecule methylation	biological_process	0.72498	1	6	1	5
GO:0015996	chlorophyll catabolic process	biological_process	0.72584	1	1	1	0
GO:0016811	hydrolase activity, acting on carbon-nitrogen (but not peptide) bonds, in linear amides	molecular_function	0.72767	1	2	1	1
GO:0031514	motile cilium	cellular_component	0.73151	1	3	1	2
GO:0000746	conjugation	biological_process	0.73339	1	2	1	1
GO:0071826	ribonucleoprotein complex subunit organization	biological_process	0.73512	1	1	1	0
GO:0031324	negative regulation of cellular metabolic process	biological_process	0.73651	1	7	1	6
GO:0006108	malate metabolic process	biological_process	0.73822	1	1	1	0
GO:0030659	cytoplasmic vesicle membrane	cellular_component	0.73829	1	4	1	3
GO:0061025	membrane fusion	biological_process	0.73833	1	3	1	2
GO:0052646	alditol phosphate metabolic process	biological_process	0.74043	1	1	1	0
GO:0046149	pigment catabolic process	biological_process	0.74046	1	1	1	0
GO:0048500	signal recognition particle	cellular_component	0.74055	1	2	1	1
GO:0005096	GTPase activator activity	molecular_function	0.74384	1	2	1	1
GO:0010181	FMN binding	molecular_function	0.7463	1	3	1	2
GO:0000139	Golgi membrane	cellular_component	0.74639	1	3	1	2
GO:0007610	behavior	biological_process	0.74756	1	2	1	1
GO:0072593	reactive oxygen species metabolic process	biological_process	0.7506	1	1	1	0
GO:0009218	pyrimidine ribonucleotide metabolic process	biological_process	0.75093	1	1	1	0
GO:0009220	pyrimidine ribonucleotide biosynthetic process	biological_process	0.75093	1	1	1	0
GO:0098813	nuclear chromosome segregation	biological_process	0.75108	1	4	1	3
GO:1901505	carbohydrate derivative transporter activity	molecular_function	0.75116	1	1	1	0
GO:0000154	rRNA modification	biological_process	0.75226	1	1	1	0
GO:0006368	transcription elongation from RNA polymerase II promoter	biological_process	0.75297	1	2	1	1
GO:0032507	maintenance of protein location in cell	biological_process	0.75535	1	1	1	0
GO:0045185	maintenance of protein location	biological_process	0.75535	1	1	1	0
GO:0051651	maintenance of location in cell	biological_process	0.75535	1	1	1	0
GO:0004003	ATP-dependent DNA helicase activity	molecular_function	0.75656	1	1	1	0
GO:0051705	multi-organism behavior	biological_process	0.75664	1	1	1	0
GO:0008250	oligosaccharyltransferase complex	cellular_component	0.7586	1	1	1	0
GO:0004675	transmembrane receptor protein serine/threonine kinase activity	molecular_function	0.75927	1	1	1	0
GO:0045786	negative regulation of cell cycle	biological_process	0.7608	1	2	1	1
GO:0004549	tRNA-specific ribonuclease activity	molecular_function	0.76412	1	1	1	0
GO:0012506	vesicle membrane	cellular_component	0.76445	1	4	1	3
GO:0004402	histone acetyltransferase activity	molecular_function	0.76657	1	1	1	0
GO:1990542	mitochondrial transmembrane transport	biological_process	0.76725	1	1	1	0
GO:0072348	sulfur compound transport	biological_process	0.76807	1	1	1	0
GO:0071806	protein transmembrane transport	biological_process	0.77037	1	2	1	1
GO:0008081	phosphoric diester hydrolase activity	molecular_function	0.77045	1	3	1	2
GO:0002831	regulation of response to biotic stimulus	biological_process	0.77127	1	1	1	0
GO:0019031	viral envelope	cellular_component	0.77337	1	10	1	9
GO:0036338	viral membrane	cellular_component	0.77337	1	10	1	9
GO:0034212	peptide N-acetyltransferase activity	molecular_function	0.7742	1	1	1	0
GO:0061733	peptide-lysine-N-acetyltransferase activity	molecular_function	0.7742	1	1	1	0
GO:1902555	endoribonuclease complex	cellular_component	0.78159	1	1	1	0
GO:0007219	Notch signaling pathway	biological_process	0.78316	1	1	1	0
GO:0006787	porphyrin-containing compound catabolic process	biological_process	0.78697	1	1	1	0
GO:0033015	tetrapyrrole catabolic process	biological_process	0.78697	1	1	1	0
GO:0044413	avoidance of host defenses	biological_process	0.78768	1	1	1	0
GO:0044415	evasion or tolerance of host defenses	biological_process	0.78768	1	1	1	0
GO:0051832	avoidance of defenses of other organism involved in symbiotic interaction	biological_process	0.78768	1	1	1	0
GO:0051834	evasion or tolerance of defenses of other organism involved in symbiotic interaction	biological_process	0.78768	1	1	1	0
GO:0052173	response to defenses of other organism involved in symbiotic interaction	biological_process	0.78768	1	1	1	0
GO:0052200	response to host defenses	biological_process	0.78768	1	1	1	0
GO:0075136	response to host	biological_process	0.78768	1	1	1	0
GO:0008417	fucosyltransferase activity	molecular_function	0.79003	1	1	1	0
GO:0007067	mitotic nuclear division	biological_process	0.7902	1	4	1	3
GO:0005929	cilium	cellular_component	0.79085	1	3	1	2
GO:0016615	malate dehydrogenase activity	molecular_function	0.79511	1	1	1	0
GO:0001575	globoside metabolic process	biological_process	0.7976	1	1	1	0
GO:0051187	cofactor catabolic process	biological_process	0.80428	1	1	1	0
GO:0007178	transmembrane receptor protein serine/threonine kinase signaling pathway	biological_process	0.80608	1	1	1	0
GO:0006560	proline metabolic process	biological_process	0.80645	1	3	1	2
GO:0016881	acid-amino acid ligase activity	molecular_function	0.81171	1	2	1	1
GO:0031347	regulation of defense response	biological_process	0.81871	1	1	1	0
GO:0044093	positive regulation of molecular function	biological_process	0.82011	1	1	1	0
GO:0006626	protein targeting to mitochondrion	biological_process	0.82245	1	1	1	0
GO:0016655	oxidoreductase activity, acting on NAD(P)H, quinone or similar compound as acceptor	molecular_function	0.8226	1	3	1	2
GO:0044433	cytoplasmic vesicle part	cellular_component	0.82375	1	4	1	3
GO:0008137	NADH dehydrogenase (ubiquinone) activity	molecular_function	0.82456	1	2	1	1
GO:0050136	NADH dehydrogenase (quinone) activity	molecular_function	0.82456	1	2	1	1
GO:0044702	single organism reproductive process	biological_process	0.82482	1	9	1	8
GO:0005664	nuclear origin of replication recognition complex	cellular_component	0.83122	1	1	1	0
GO:0008047	enzyme activator activity	molecular_function	0.8316	1	3	1	2
GO:0030955	potassium ion binding	molecular_function	0.83208	1	3	1	2
GO:0031420	alkali metal ion binding	molecular_function	0.83208	1	3	1	2
GO:0008080	N-acetyltransferase activity	molecular_function	0.83392	1	3	1	2
GO:0010604	positive regulation of macromolecule metabolic process	biological_process	0.83437	1	5	1	4
GO:0004970	ionotropic glutamate receptor activity	molecular_function	0.83631	1	1	1	0
GO:0008066	glutamate receptor activity	molecular_function	0.83631	1	1	1	0
GO:0005759	mitochondrial matrix	cellular_component	0.83868	1	1	1	0
GO:0004020	adenylylsulfate kinase activity	molecular_function	0.83939	1	1	1	0
GO:0008948	oxaloacetate decarboxylase activity	molecular_function	0.83992	1	1	1	0
GO:0071436	sodium ion export	biological_process	0.83992	1	1	1	0
GO:0030597	RNA glycosylase activity	molecular_function	0.84171	1	1	1	0
GO:0030598	rRNA N-glycosylase activity	molecular_function	0.84171	1	1	1	0
GO:0016298	lipase activity	molecular_function	0.84252	1	1	1	0
GO:0006354	DNA-templated transcription, elongation	biological_process	0.84307	1	2	1	1
GO:0010629	negative regulation of gene expression	biological_process	0.84377	1	5	1	4
GO:0001664	G-protein coupled receptor binding	molecular_function	0.84384	1	1	1	0
GO:0035725	sodium ion transmembrane transport	biological_process	0.8442	1	1	1	0
GO:0000103	sulfate assimilation	biological_process	0.84525	1	1	1	0
GO:0070585	protein localization to mitochondrion	biological_process	0.84587	1	1	1	0
GO:0072655	establishment of protein localization to mitochondrion	biological_process	0.84587	1	1	1	0
GO:0006120	mitochondrial electron transport, NADH to ubiquinone	biological_process	0.84958	1	2	1	1
GO:0008982	protein-N(PI)-phosphohistidine-sugar phosphotransferase activity	molecular_function	0.85032	1	1	1	0
GO:0009357	protein-N(PI)-phosphohistidine-sugar phosphotransferase complex	cellular_component	0.85032	1	1	1	0
GO:0000778	condensed nuclear chromosome kinetochore	cellular_component	0.85055	1	2	1	1
GO:0000780	condensed nuclear chromosome, centromeric region	cellular_component	0.85055	1	2	1	1
GO:0000942	condensed nuclear chromosome outer kinetochore	cellular_component	0.85055	1	2	1	1
GO:0042729	DASH complex	cellular_component	0.85055	1	2	1	1
GO:0009288	bacterial-type flagellum	cellular_component	0.85177	1	1	1	0
GO:0044743	intracellular protein transmembrane import	biological_process	0.85301	1	1	1	0
GO:0065002	intracellular protein transmembrane transport	biological_process	0.85414	1	1	1	0
GO:0019835	cytolysis	biological_process	0.85823	1	1	1	0
GO:0008170	N-methyltransferase activity	molecular_function	0.86197	1	2	1	1
GO:0006525	arginine metabolic process	biological_process	0.8626	1	3	1	2
GO:0048585	negative regulation of response to stimulus	biological_process	0.86334	1	1	1	0
GO:0000123	histone acetyltransferase complex	cellular_component	0.86484	1	1	1	0
GO:0031248	protein acetyltransferase complex	cellular_component	0.86484	1	1	1	0
GO:1902493	acetyltransferase complex	cellular_component	0.86484	1	1	1	0
GO:0005773	vacuole	cellular_component	0.86518	1	2	1	1
GO:0030695	GTPase regulator activity	molecular_function	0.86637	1	2	1	1
GO:0016846	carbon-sulfur lyase activity	molecular_function	0.86669	1	1	1	0
GO:0009395	phospholipid catabolic process	biological_process	0.86786	1	1	1	0
GO:0004298	threonine-type endopeptidase activity	molecular_function	0.87048	1	1	1	0
GO:0070003	threonine-type peptidase activity	molecular_function	0.87048	1	1	1	0
GO:0005230	extracellular ligand-gated ion channel activity	molecular_function	0.87196	1	1	1	0
GO:0009036	Type II site-specific deoxyribonuclease activity	molecular_function	0.87201	1	1	1	0
GO:0009359	Type II site-specific deoxyribonuclease complex	cellular_component	0.87201	1	1	1	0
GO:0015666	restriction endodeoxyribonuclease activity	molecular_function	0.87201	1	1	1	0
GO:0032101	regulation of response to external stimulus	biological_process	0.87203	1	1	1	0
GO:0003954	NADH dehydrogenase activity	molecular_function	0.87286	1	2	1	1
GO:0005753	mitochondrial proton-transporting ATP synthase complex	cellular_component	0.87742	1	2	1	1
GO:0032269	negative regulation of cellular protein metabolic process	biological_process	0.87872	1	3	1	2
GO:0051248	negative regulation of protein metabolic process	biological_process	0.87872	1	3	1	2
GO:0010605	negative regulation of macromolecule metabolic process	biological_process	0.88054	1	7	1	6
GO:0016410	N-acyltransferase activity	molecular_function	0.88185	1	3	1	2
GO:0051028	mRNA transport	biological_process	0.88643	1	1	1	0
GO:0051235	maintenance of location	biological_process	0.8871	1	1	1	0
GO:0009307	DNA restriction-modification system	biological_process	0.89111	1	1	1	0
GO:0044355	clearance of foreign intracellular DNA	biological_process	0.89111	1	1	1	0
GO:0009982	pseudouridine synthase activity	molecular_function	0.89118	1	1	1	0
GO:0006743	ubiquinone metabolic process	biological_process	0.89189	1	2	1	1
GO:0006744	ubiquinone biosynthetic process	biological_process	0.89189	1	2	1	1
GO:0019068	virion assembly	biological_process	0.89227	1	3	1	2
GO:0003743	translation initiation factor activity	molecular_function	0.89638	1	3	1	2
GO:0005742	mitochondrial outer membrane translocase complex	cellular_component	0.8966	1	1	1	0
GO:0000276	mitochondrial proton-transporting ATP synthase complex, coupling factor F(o)	cellular_component	0.8977	1	1	1	0
GO:0051539	4 iron, 4 sulfur cluster binding	molecular_function	0.89814	1	1	1	0
GO:0009401	phosphoenolpyruvate-dependent sugar phosphotransferase system	biological_process	0.90146	1	1	1	0
GO:0009512	cytochrome b6f complex	cellular_component	0.90175	1	1	1	0
GO:0006777	Mo-molybdopterin cofactor biosynthetic process	biological_process	0.90348	1	1	1	0
GO:0019720	Mo-molybdopterin cofactor metabolic process	biological_process	0.90348	1	1	1	0
GO:0006839	mitochondrial transport	biological_process	0.90791	1	1	1	0
GO:0006304	DNA modification	biological_process	0.90943	1	2	1	1
GO:0019751	polyol metabolic process	biological_process	0.91435	1	2	1	1
GO:0000723	telomere maintenance	biological_process	0.91486	1	2	1	1
GO:0032200	telomere organization	biological_process	0.91486	1	2	1	1
GO:0060249	anatomical structure homeostasis	biological_process	0.91486	1	2	1	1
GO:0006446	regulation of translational initiation	biological_process	0.9151	1	3	1	2
GO:0007059	chromosome segregation	biological_process	0.91814	1	4	1	3
GO:0008283	cell proliferation	biological_process	0.92156	1	2	1	1
GO:0005249	voltage-gated potassium channel activity	molecular_function	0.92168	1	2	1	1
GO:0008076	voltage-gated potassium channel complex	cellular_component	0.92168	1	2	1	1
GO:0034705	potassium channel complex	cellular_component	0.92168	1	2	1	1
GO:0080134	regulation of response to stress	biological_process	0.92226	1	1	1	0
GO:0000794	condensed nuclear chromosome	cellular_component	0.9231	1	2	1	1
GO:0017148	negative regulation of translation	biological_process	0.92362	1	1	1	0
GO:0034249	negative regulation of cellular amide metabolic process	biological_process	0.92362	1	1	1	0
GO:0000280	nuclear division	biological_process	0.92426	1	4	1	3
GO:0015939	pantothenate metabolic process	biological_process	0.92606	1	2	1	1
GO:0015940	pantothenate biosynthetic process	biological_process	0.92606	1	2	1	1
GO:0019899	enzyme binding	molecular_function	0.92612	1	3	1	2
GO:0005244	voltage-gated ion channel activity	molecular_function	0.92782	1	3	1	2
GO:0022832	voltage-gated channel activity	molecular_function	0.92782	1	3	1	2
GO:1901661	quinone metabolic process	biological_process	0.92892	1	2	1	1
GO:1901663	quinone biosynthetic process	biological_process	0.92892	1	2	1	1
GO:0072686	mitotic spindle	cellular_component	0.93008	1	1	1	0
GO:0098800	inner mitochondrial membrane protein complex	cellular_component	0.93233	1	4	1	3
GO:0000940	condensed chromosome outer kinetochore	cellular_component	0.93286	1	2	1	1
GO:0006403	RNA localization	biological_process	0.93288	1	1	1	0
GO:0050657	nucleic acid transport	biological_process	0.93288	1	1	1	0
GO:0050658	RNA transport	biological_process	0.93288	1	1	1	0
GO:0051236	establishment of RNA localization	biological_process	0.93288	1	1	1	0
GO:0003964	RNA-directed DNA polymerase activity	molecular_function	0.93374	1	1	1	0
GO:0006278	RNA-dependent DNA replication	biological_process	0.93374	1	1	1	0
GO:0044242	cellular lipid catabolic process	biological_process	0.93548	1	1	1	0
GO:0022843	voltage-gated cation channel activity	molecular_function	0.9373	1	2	1	1
GO:0007596	blood coagulation	biological_process	0.93786	1	2	1	1
GO:0042181	ketone biosynthetic process	biological_process	0.93888	1	2	1	1
GO:0000777	condensed chromosome kinetochore	cellular_component	0.9403	1	2	1	1
GO:0000779	condensed chromosome, centromeric region	cellular_component	0.9403	1	2	1	1
GO:0048870	cell motility	biological_process	0.94169	1	3	1	2
GO:0051674	localization of cell	biological_process	0.94169	1	3	1	2
GO:0032324	molybdopterin cofactor biosynthetic process	biological_process	0.94231	1	1	1	0
GO:0043545	molybdopterin cofactor metabolic process	biological_process	0.94231	1	1	1	0
GO:0060589	nucleoside-triphosphatase regulator activity	molecular_function	0.94363	1	4	1	3
GO:0000776	kinetochore	cellular_component	0.94446	1	3	1	2
GO:0016570	histone modification	biological_process	0.94621	1	1	1	0
GO:0008026	ATP-dependent helicase activity	molecular_function	0.9468	1	1	1	0
GO:0070035	purine NTP-dependent helicase activity	molecular_function	0.9468	1	1	1	0
GO:0016569	covalent chromatin modification	biological_process	0.94751	1	1	1	0
GO:0034702	ion channel complex	cellular_component	0.94842	1	2	1	1
GO:0034703	cation channel complex	cellular_component	0.94842	1	2	1	1
GO:0042981	regulation of apoptotic process	biological_process	0.94851	1	2	1	1
GO:0006413	translational initiation	biological_process	0.94895	1	3	1	2
GO:0033179	proton-transporting V-type ATPase, V0 domain	cellular_component	0.94928	1	1	1	0
GO:0010941	regulation of cell death	biological_process	0.95046	1	2	1	1
GO:0043067	regulation of programmed cell death	biological_process	0.95046	1	2	1	1
GO:0048285	organelle fission	biological_process	0.952	1	4	1	3
GO:0008135	translation factor activity, RNA binding	molecular_function	0.9553	1	5	1	4
GO:0065009	regulation of molecular function	biological_process	0.95533	1	8	1	7
GO:0001522	pseudouridine synthesis	biological_process	0.95541	1	1	1	0
GO:0051189	prosthetic group metabolic process	biological_process	0.95672	1	1	1	0
GO:0016799	hydrolase activity, hydrolyzing N-glycosyl compounds	molecular_function	0.9577	1	1	1	0
GO:0042180	cellular ketone metabolic process	biological_process	0.9582	1	2	1	1
GO:0006497	protein lipidation	biological_process	0.95937	1	1	1	0
GO:0006506	GPI anchor biosynthetic process	biological_process	0.95937	1	1	1	0
GO:0009892	negative regulation of metabolic process	biological_process	0.95963	1	7	1	6
GO:0006661	phosphatidylinositol biosynthetic process	biological_process	0.96031	1	1	1	0
GO:0042775	mitochondrial ATP synthesis coupled electron transport	biological_process	0.96164	1	4	1	3
GO:0042158	lipoprotein biosynthetic process	biological_process	0.9635	1	1	1	0
GO:0015931	nucleobase-containing compound transport	biological_process	0.96484	1	1	1	0
GO:0048193	Golgi vesicle transport	biological_process	0.96571	1	4	1	3
GO:0016860	intramolecular oxidoreductase activity	molecular_function	0.96649	1	1	1	0
GO:0006935	chemotaxis	biological_process	0.96867	1	1	1	0
GO:0008380	RNA splicing	biological_process	0.96875	1	3	1	2
GO:0008565	protein transporter activity	molecular_function	0.97118	1	2	1	1
GO:0042330	taxis	biological_process	0.97126	1	1	1	0
GO:0042773	ATP synthesis coupled electron transport	biological_process	0.97228	1	4	1	3
GO:0046474	glycerophospholipid biosynthetic process	biological_process	0.97239	1	1	1	0
GO:0000990	transcription factor activity, core RNA polymerase binding	molecular_function	0.97442	1	1	1	0
GO:0000996	core DNA-dependent RNA polymerase binding promoter specificity activity	molecular_function	0.97442	1	1	1	0
GO:0016987	sigma factor activity	molecular_function	0.97442	1	1	1	0
GO:0046487	glyoxylate metabolic process	biological_process	0.97485	1	1	1	0
GO:0005577	fibrinogen complex	cellular_component	0.97556	1	1	1	0
GO:0030168	platelet activation	biological_process	0.97556	1	1	1	0
GO:0015081	sodium ion transmembrane transporter activity	molecular_function	0.97573	1	1	1	0
GO:0005819	spindle	cellular_component	0.97635	1	2	1	1
GO:0070069	cytochrome complex	cellular_component	0.97824	1	3	1	2
GO:0009875	pollen-pistil interaction	biological_process	0.97827	1	1	1	0
GO:0048544	recognition of pollen	biological_process	0.97827	1	1	1	0
GO:0004673	protein histidine kinase activity	molecular_function	0.97991	1	1	1	0
GO:0009365	protein histidine kinase complex	cellular_component	0.97991	1	1	1	0
GO:0016775	phosphotransferase activity, nitrogenous group as acceptor	molecular_function	0.97991	1	1	1	0
GO:0000096	sulfur amino acid metabolic process	biological_process	0.97995	1	1	1	0
GO:0006364	rRNA processing	biological_process	0.98064	1	2	1	1
GO:0016072	rRNA metabolic process	biological_process	0.98119	1	2	1	1
GO:0005543	phospholipid binding	molecular_function	0.98255	1	1	1	0
GO:0008037	cell recognition	biological_process	0.98263	1	1	1	0
GO:0016638	oxidoreductase activity, acting on the CH-NH2 group of donors	molecular_function	0.98302	1	1	1	0
GO:0033176	proton-transporting V-type ATPase complex	cellular_component	0.98355	1	1	1	0
GO:0000793	condensed chromosome	cellular_component	0.98365	1	2	1	1
GO:0031325	positive regulation of cellular metabolic process	biological_process	0.984	1	5	1	4
GO:0017004	cytochrome complex assembly	biological_process	0.98436	1	1	1	0
GO:0009856	pollination	biological_process	0.9845	1	1	1	0
[truncated: 738 more rows]
