# Supplementary material for: Genome-wide analysis reveals four key transcription factors associated with cadmium stress in creeping bentgrass (Agrostis stolonifera L.)
Source: PeerJ. 2018 Jul 30;6:e5191. doi: 10.7717/peerj.5191 (PMC6071620; doi:10.7717/peerj.5191)
Supplement: Supplemental Information 2 — Table S1: KOG function classification; Table S2: Gene Ontology; Table S3: GO terms detail; Table S4: KEGG upregulated pathways; Table S5: KEGG downregulated pathways; Table S6: The gene involved in MAPK pathways; Table S7: genes relate GST; Table S8: genes relate Salicylic acid; Table S9: WRKY transcription factor; Table S10: bZIP transcription factor; Table S11: ERF transcription factor; Table S12: MYB transcription factors; Table S13: Primers used for RT-qPCR. [file peerj-06-5191-s002.zip › Table S1-13/Table S4.xlsx]

## Sheet: BT2_5 vs CK Up regulated
Table S4 KEGG upregulated pathways
KEGG Term	Database	ID	gene number	Background number	P-Value	Corrected P-Value
Galactose metabolism	KEGG PATHWAY	ko00052	10	722	1.61245e-13	6.44979e-13
Starch and sucrose metabolism	KEGG PATHWAY	ko00500	10	1718	7.25503e-10	1.45101e-09
Ascorbate and aldarate metabolism	KEGG PATHWAY	ko00053	1	271	0.109098	0.145463
Oxidative phosphorylation	KEGG PATHWAY	ko00190	1	738	0.270419	0.270419
Table S4 description: KEGG upregulated pathways terms including three comparison groups (BT2_5 vs CK, BT43 vs BT2_5 and BT43 vs CK).

## Sheet: BT43 vs BT 2_5 Up regulated
KEGG Term	Database	ID	gene number	Background number	P-Value	Corrected P-Value
Glutathione metabolism	KEGG PATHWAY	ko00480	24	819	1.18895e-08	8.08487e-07
Plant hormone signal transduction	KEGG PATHWAY	ko04075	23	1183	2.10143e-05	0.000357244
Phenylpropanoid biosynthesis	KEGG PATHWAY	ko00940	21	1531	0.00386382	0.026274
Amino sugar and nucleotide sugar metabolism	KEGG PATHWAY	ko00520	20	978	3.67583e-05	0.000499912
Starch and sucrose metabolism	KEGG PATHWAY	ko00500	17	1718	0.112423	0.342213
Arginine and proline metabolism	KEGG PATHWAY	ko00330	14	477	1.33759e-05	0.000357244
Galactose metabolism	KEGG PATHWAY	ko00052	14	722	0.000879097	0.00747232
Pyruvate metabolism	KEGG PATHWAY	ko00620	13	820	0.00699909	0.0317292
Valine, leucine and isoleucine degradation	KEGG PATHWAY	ko00280	12	361	1.70596e-05	0.000357244
Glycolysis / Gluconeogenesis	KEGG PATHWAY	ko00010	12	1156	0.128678	0.364589
Alanine, aspartate and glutamate metabolism	KEGG PATHWAY	ko00250	11	409	0.000232086	0.00225455
Lysine degradation	KEGG PATHWAY	ko00310	10	308	0.000102869	0.00116584
ABC transporters	KEGG PATHWAY	ko02010	9	438	0.00492194	0.0276414
Glycine, serine and threonine metabolism	KEGG PATHWAY	ko00260	9	651	0.0469201	0.159528
Circadian rhythm - plant	KEGG PATHWAY	ko04712	8	359	0.00493587	0.0276414
Flavonoid biosynthesis	KEGG PATHWAY	ko00941	8	396	0.00858822	0.0343529
Citrate cycle (TCA cycle)	KEGG PATHWAY	ko00020	8	550	0.0465477	0.159528
Cysteine and methionine metabolism	KEGG PATHWAY	ko00270	8	774	0.192546	0.48493
Ascorbate and aldarate metabolism	KEGG PATHWAY	ko00053	6	271	0.0145244	0.05487
Lysine biosynthesis	KEGG PATHWAY	ko00300	5	102	0.00101674	0.00768205
Histidine metabolism	KEGG PATHWAY	ko00340	5	153	0.00550162	0.0276414
Diterpenoid biosynthesis	KEGG PATHWAY	ko00904	5	166	0.00762537	0.0324078
beta-Alanine metabolism	KEGG PATHWAY	ko00410	5	357	0.115748	0.342213
Tryptophan metabolism	KEGG PATHWAY	ko00380	5	405	0.167017	0.436815
Fatty acid degradation	KEGG PATHWAY	ko00071	5	436	0.204115	0.489287
Glycerolipid metabolism	KEGG PATHWAY	ko00561	5	505	0.294519	0.625852
Oxidative phosphorylation	KEGG PATHWAY	ko00190	5	738	0.605602	0.98615
Plant-pathogen interaction	KEGG PATHWAY	ko04626	5	2357	0.999823	0.999853
Pentose phosphate pathway	KEGG PATHWAY	ko00030	4	470	0.43211	0.798217
Cyanoamino acid metabolism	KEGG PATHWAY	ko00460	4	580	0.593829	0.98615
Carbon fixation in photosynthetic organisms	KEGG PATHWAY	ko00710	4	727	0.761297	0.999853
Monoterpenoid biosynthesis	KEGG PATHWAY	ko00902	3	48	0.00569089	0.0276414
Valine, leucine and isoleucine biosynthesis	KEGG PATHWAY	ko00290	3	133	0.0725942	0.235067
Pantothenate and CoA biosynthesis	KEGG PATHWAY	ko00770	3	178	0.137576	0.374207
Carotenoid biosynthesis	KEGG PATHWAY	ko00906	3	246	0.258771	0.586549
Arginine biosynthesis	KEGG PATHWAY	ko00220	3	256	0.277815	0.6094
Porphyrin and chlorophyll metabolism	KEGG PATHWAY	ko00860	3	294	0.350901	0.723069
Phenylalanine, tyrosine and tryptophan biosynthesis	KEGG PATHWAY	ko00400	3	338	0.434324	0.798217
alpha-Linolenic acid metabolism	KEGG PATHWAY	ko00592	3	543	0.743706	0.999853
Biotin metabolism	KEGG PATHWAY	ko00780	2	118	0.208667	0.489287
Sulfur metabolism	KEGG PATHWAY	ko00920	2	206	0.433521	0.798217
Cutin, suberine and wax biosynthesis	KEGG PATHWAY	ko00073	2	222	0.471242	0.843275
Nitrogen metabolism	KEGG PATHWAY	ko00910	2	231	0.491788	0.857477
Biosynthesis of unsaturated fatty acids	KEGG PATHWAY	ko01040	2	295	0.62254	0.98615
Ubiquinone and other terpenoid-quinone biosynthesis	KEGG PATHWAY	ko00130	2	311	0.650885	0.98615
Fatty acid biosynthesis	KEGG PATHWAY	ko00061	2	312	0.652599	0.98615
Phenylalanine metabolism	KEGG PATHWAY	ko00360	2	444	0.825176	0.999853
Fructose and mannose metabolism	KEGG PATHWAY	ko00051	2	533	0.89343	0.999853
Glyoxylate and dicarboxylate metabolism	KEGG PATHWAY	ko00630	2	764	0.972712	0.999853
RNA degradation	KEGG PATHWAY	ko03018	2	784	0.975845	0.999853
mRNA surveillance pathway	KEGG PATHWAY	ko03015	2	792	0.976998	0.999853
Ribosome	KEGG PATHWAY	ko03010	2	1573	0.999853	0.999853
Vitamin B6 metabolism	KEGG PATHWAY	ko00750	1	76	0.421392	0.798217
Zeatin biosynthesis	KEGG PATHWAY	ko00908	1	139	0.630418	0.98615
Linoleic acid metabolism	KEGG PATHWAY	ko00591	1	216	0.786472	0.999853
Isoquinoline alkaloid biosynthesis	KEGG PATHWAY	ko00950	1	245	0.826368	0.999853
Steroid biosynthesis	KEGG PATHWAY	ko00100	1	267	0.851593	0.999853
Propanoate metabolism	KEGG PATHWAY	ko00640	1	293	0.876734	0.999853
Regulation of autophagy	KEGG PATHWAY	ko04140	1	294	0.877611	0.999853
Terpenoid backbone biosynthesis	KEGG PATHWAY	ko00900	1	323	0.900509	0.999853
Tyrosine metabolism	KEGG PATHWAY	ko00350	1	418	0.949565	0.999853
Proteasome	KEGG PATHWAY	ko03050	1	436	0.955663	0.999853
Inositol phosphate metabolism	KEGG PATHWAY	ko00562	1	474	0.966228	0.999853
Aminoacyl-tRNA biosynthesis	KEGG PATHWAY	ko00970	1	559	0.981642	0.999853
Phagosome	KEGG PATHWAY	ko04145	1	616	0.987809	0.999853
Peroxisome	KEGG PATHWAY	ko04146	1	650	0.990452	0.999853
Ubiquitin mediated proteolysis	KEGG PATHWAY	ko04120	1	1096	0.999619	0.999853
RNA transport	KEGG PATHWAY	ko03013	1	1207	0.99983	0.999853

## Sheet: BT43 vs CK Up regulated
KEGG Term	Database	ID	gene number	Background number	P-Value	Corrected P-Value
Starch and sucrose metabolism	KEGG PATHWAY	ko00500	53	1718	1.49735e-10	5.98942e-09
Galactose metabolism	KEGG PATHWAY	ko00052	50	722	3.75867e-23	3.00694e-21
Plant hormone signal transduction	KEGG PATHWAY	ko04075	33	1183	3.93604e-06	6.29767e-05
Phenylpropanoid biosynthesis	KEGG PATHWAY	ko00940	26	1531	0.0303015	0.121104
Alanine, aspartate and glutamate metabolism	KEGG PATHWAY	ko00250	21	409	2.68471e-08	7.15923e-07
Glutathione metabolism	KEGG PATHWAY	ko00480	21	819	0.000640792	0.00640792
Amino sugar and nucleotide sugar metabolism	KEGG PATHWAY	ko00520	19	978	0.0188431	0.0872682
Valine, leucine and isoleucine degradation	KEGG PATHWAY	ko00280	18	361	3.9441e-07	7.88821e-06
Arginine and proline metabolism	KEGG PATHWAY	ko00330	18	477	1.6136e-05	0.000215147
Cysteine and methionine metabolism	KEGG PATHWAY	ko00270	17	774	0.00887185	0.054596
Glycine, serine and threonine metabolism	KEGG PATHWAY	ko00260	16	651	0.00402072	0.0268407
Peroxisome	KEGG PATHWAY	ko04146	14	650	0.0191499	0.0872682
Tryptophan metabolism	KEGG PATHWAY	ko00380	13	405	0.00101261	0.00900094
Glycolysis / Gluconeogenesis	KEGG PATHWAY	ko00010	13	1156	0.55115	0.938128
Lysine degradation	KEGG PATHWAY	ko00310	12	308	0.000307362	0.00351271
Pyruvate metabolism	KEGG PATHWAY	ko00620	11	820	0.331474	0.697839
Glyoxylate and dicarboxylate metabolism	KEGG PATHWAY	ko00630	10	764	0.370108	0.742383
Cyanoamino acid metabolism	KEGG PATHWAY	ko00460	9	580	0.219274	0.549485
Linoleic acid metabolism	KEGG PATHWAY	ko00591	8	216	0.0040261	0.0268407
Arginine biosynthesis	KEGG PATHWAY	ko00220	8	256	0.010421	0.0595487
Circadian rhythm - plant	KEGG PATHWAY	ko04712	8	359	0.0566586	0.206031
Flavonoid biosynthesis	KEGG PATHWAY	ko00941	8	396	0.0872196	0.290732
Citrate cycle (TCA cycle)	KEGG PATHWAY	ko00020	8	550	0.291138	0.68503
Diterpenoid biosynthesis	KEGG PATHWAY	ko00904	7	166	0.00355145	0.0268407
beta-Alanine metabolism	KEGG PATHWAY	ko00410	7	357	0.11756	0.348325
Selenocompound metabolism	KEGG PATHWAY	ko00450	6	162	0.0120714	0.0643809
Ascorbate and aldarate metabolism	KEGG PATHWAY	ko00053	6	271	0.0933755	0.298802
Fatty acid degradation	KEGG PATHWAY	ko00071	6	436	0.376497	0.742383
ABC transporters	KEGG PATHWAY	ko02010	6	438	0.380471	0.742383
Oxidative phosphorylation	KEGG PATHWAY	ko00190	6	738	0.841756	1
Zeatin biosynthesis	KEGG PATHWAY	ko00908	5	139	0.0235883	0.0993192
Porphyrin and chlorophyll metabolism	KEGG PATHWAY	ko00860	5	294	0.246208	0.596869
Tyrosine metabolism	KEGG PATHWAY	ko00350	5	418	0.514892	0.931022
Lysine biosynthesis	KEGG PATHWAY	ko00300	4	102	0.0317898	0.121104
Valine, leucine and isoleucine biosynthesis	KEGG PATHWAY	ko00290	4	133	0.0689951	0.239983
Histidine metabolism	KEGG PATHWAY	ko00340	4	153	0.101123	0.311148
Tropane, piperidine and pyridine alkaloid biosynthesis	KEGG PATHWAY	ko00960	4	172	0.136875	0.391071
Pantothenate and CoA biosynthesis	KEGG PATHWAY	ko00770	4	178	0.149098	0.411306
Carotenoid biosynthesis	KEGG PATHWAY	ko00906	4	246	0.308595	0.689155
Propanoate metabolism	KEGG PATHWAY	ko00640	4	293	0.427148	0.799327
Regulation of autophagy	KEGG PATHWAY	ko04140	4	294	0.429639	0.799327
Phenylalanine, tyrosine and tryptophan biosynthesis	KEGG PATHWAY	ko00400	4	338	0.535338	0.931022
Pentose phosphate pathway	KEGG PATHWAY	ko00030	4	470	0.779508	1
Glycerolipid metabolism	KEGG PATHWAY	ko00561	4	505	0.823796	1
alpha-Linolenic acid metabolism	KEGG PATHWAY	ko00592	4	543	0.863287	1
Carbon fixation in photosynthetic organisms	KEGG PATHWAY	ko00710	4	727	0.96461	1
Monoterpenoid biosynthesis	KEGG PATHWAY	ko00902	3	48	0.0196353	0.0872682
Butanoate metabolism	KEGG PATHWAY	ko00650	3	171	0.31012	0.689155
Isoquinoline alkaloid biosynthesis	KEGG PATHWAY	ko00950	3	245	0.52764	0.931022
Steroid biosynthesis	KEGG PATHWAY	ko00100	3	267	0.585001	0.975001
Phenylalanine metabolism	KEGG PATHWAY	ko00360	3	444	0.878971	1
Fructose and mannose metabolism	KEGG PATHWAY	ko00051	3	533	0.940451	1
Pyrimidine metabolism	KEGG PATHWAY	ko00240	3	775	0.992773	1
Ubiquitin mediated proteolysis	KEGG PATHWAY	ko04120	3	1096	0.999657	1
Plant-pathogen interaction	KEGG PATHWAY	ko04626	3	2357	1	1
Vitamin B6 metabolism	KEGG PATHWAY	ko00750	2	76	0.21803	0.549485
Taurine and hypotaurine metabolism	KEGG PATHWAY	ko00430	2	102	0.325616	0.697839
Other glycan degradation	KEGG PATHWAY	ko00511	2	186	0.624703	1
Sphingolipid metabolism	KEGG PATHWAY	ko00600	2	256	0.786861	1
Photosynthesis	KEGG PATHWAY	ko00195	2	268	0.80748	1
Biosynthesis of unsaturated fatty acids	KEGG PATHWAY	ko01040	2	295	0.847499	1
Ubiquinone and other terpenoid-quinone biosynthesis	KEGG PATHWAY	ko00130	2	311	0.867493	1
Aminoacyl-tRNA biosynthesis	KEGG PATHWAY	ko00970	2	559	0.987171	1
RNA degradation	KEGG PATHWAY	ko03018	2	784	0.998673	1
mRNA surveillance pathway	KEGG PATHWAY	ko03015	2	792	0.998778	1
Protein processing in endoplasmic reticulum	KEGG PATHWAY	ko04141	2	1514	0.999999	1
Ribosome	KEGG PATHWAY	ko03010	2	1573	1	1
Caffeine metabolism	KEGG PATHWAY	ko00232	1	21	0.219794	0.549485
Arachidonic acid metabolism	KEGG PATHWAY	ko00590	1	119	0.742072	1
Glycosaminoglycan degradation	KEGG PATHWAY	ko00531	1	136	0.787178	1
Limonene and pinene degradation	KEGG PATHWAY	ko00903	1	197	0.89328	1
Cutin, suberine and wax biosynthesis	KEGG PATHWAY	ko00073	1	222	0.919595	1
Stilbenoid, diarylheptanoid and gingerol biosynthesis	KEGG PATHWAY	ko00945	1	294	0.964451	1
Terpenoid backbone biosynthesis	KEGG PATHWAY	ko00900	1	323	0.974418	1
Proteasome	KEGG PATHWAY	ko03050	1	436	0.992915	1
Phagosome	KEGG PATHWAY	ko04145	1	616	0.999089	1
Ribosome biogenesis in eukaryotes	KEGG PATHWAY	ko03008	1	638	0.999291	1
Glycerophospholipid metabolism	KEGG PATHWAY	ko00564	1	690	0.999609	1
Purine metabolism	KEGG PATHWAY	ko00230	1	1032	0.999992	1
RNA transport	KEGG PATHWAY	ko03013	1	1207	0.999999	1
