# Supplementary material for: Genome-wide analysis reveals four key transcription factors associated with cadmium stress in creeping bentgrass (Agrostis stolonifera L.)
Source: PeerJ. 2018 Jul 30;6:e5191. doi: 10.7717/peerj.5191 (PMC6071620; doi:10.7717/peerj.5191)
Supplement: Supplemental Information 2 — Table S1: KOG function classification; Table S2: Gene Ontology; Table S3: GO terms detail; Table S4: KEGG upregulated pathways; Table S5: KEGG downregulated pathways; Table S6: The gene involved in MAPK pathways; Table S7: genes relate GST; Table S8: genes relate Salicylic acid; Table S9: WRKY transcription factor; Table S10: bZIP transcription factor; Table S11: ERF transcription factor; Table S12: MYB transcription factors; Table S13: Primers used for RT-qPCR. [file peerj-06-5191-s002.zip › Table S1-13/Table S5.xlsx]

## Sheet: BT2_5 vs CK downregulated
table S5 KEGG downregulated pathways
KEGG Term	Database	ID	Input number	Background number	P-Value	Corrected P-Value
Cutin, suberine and wax biosynthesis	KEGG PATHWAY	ko00073	5	222	2.009e-06	4.01799e-05
Plant-pathogen interaction	KEGG PATHWAY	ko04626	9	2357	0.000234552	0.00206798
Peroxisome	KEGG PATHWAY	ko04146	5	650	0.000310198	0.00206798
Endocytosis	KEGG PATHWAY	ko04144	4	1156	0.0206106	0.103053
Protein processing in endoplasmic reticulum	KEGG PATHWAY	ko04141	4	1514	0.0479822	0.176218
Brassinosteroid biosynthesis	KEGG PATHWAY	ko00905	1	68	0.060557	0.176218
Phenylalanine metabolism	KEGG PATHWAY	ko00360	2	444	0.0616764	0.176218
Nicotinate and nicotinamide metabolism	KEGG PATHWAY	ko00760	1	135	0.115918	0.289794
Other glycan degradation	KEGG PATHWAY	ko00511	1	186	0.155905	0.322224
Phenylpropanoid biosynthesis	KEGG PATHWAY	ko00940	3	1531	0.161112	0.322224
Nitrogen metabolism	KEGG PATHWAY	ko00910	1	231	0.189714	0.336898
N-Glycan biosynthesis	KEGG PATHWAY	ko00510	1	248	0.202139	0.336898
Ubiquitin mediated proteolysis	KEGG PATHWAY	ko04120	2	1096	0.261604	0.402467
Alanine, aspartate and glutamate metabolism	KEGG PATHWAY	ko00250	1	409	0.31093	0.44071
Arginine and proline metabolism	KEGG PATHWAY	ko00330	1	477	0.352389	0.44071
Spliceosome	KEGG PATHWAY	ko03040	2	1368	0.352568	0.44071
Glycerophospholipid metabolism	KEGG PATHWAY	ko00564	1	690	0.46707	0.533272
Oxidative phosphorylation	KEGG PATHWAY	ko00190	1	738	0.490028	0.533272
Cysteine and methionine metabolism	KEGG PATHWAY	ko00270	1	774	0.506608	0.533272
Starch and sucrose metabolism	KEGG PATHWAY	ko00500	1	1718	0.794344	0.794344
Table S5 description: KEGG downregulated pathways terms including three comparison groups (BT2_5 vs CK, BT43 vs BT2_5 and BT43 vs CK).

## Sheet: BT43 vs BT2_5 downregulated
KEGG term	Database	ID	Input number	Background number	P-Value	Corrected P-Value
DNA replication	KEGG PATHWAY	ko03030	24	339	4.40148e-19	2.6849e-17
Phenylpropanoid biosynthesis	KEGG PATHWAY	ko00940	30	1531	1.93346e-09	5.89707e-08
Isoquinoline alkaloid biosynthesis	KEGG PATHWAY	ko00950	9	245	1.05136e-05	0.000213778
Phagosome	KEGG PATHWAY	ko04145	13	616	4.06324e-05	0.000619644
Tyrosine metabolism	KEGG PATHWAY	ko00350	10	418	0.000117297	0.00143102
Flavonoid biosynthesis	KEGG PATHWAY	ko00941	8	396	0.00160933	0.0163616
Flavone and flavonol biosynthesis	KEGG PATHWAY	ko00944	3	54	0.00357079	0.0279695
Pyrimidine metabolism	KEGG PATHWAY	ko00240	11	775	0.00366813	0.0279695
Limonene and pinene degradation	KEGG PATHWAY	ko00903	5	197	0.00477641	0.0323734
Mismatch repair	KEGG PATHWAY	ko03430	6	294	0.00576944	0.0351936
Glucosinolate biosynthesis	KEGG PATHWAY	ko00966	2	25	0.00914703	0.0507245
Starch and sucrose metabolism	KEGG PATHWAY	ko00500	17	1718	0.0127125	0.0646221
Pentose and glucuronate interconversions	KEGG PATHWAY	ko00040	6	365	0.0152947	0.0717676
Homologous recombination	KEGG PATHWAY	ko03440	6	385	0.0192589	0.0839136
Stilbenoid, diarylheptanoid and gingerol biosynthesis	KEGG PATHWAY	ko00945	5	294	0.022843	0.092895
Photosynthesis - antenna proteins	KEGG PATHWAY	ko00196	5	324	0.0325746	0.124191
Nucleotide excision repair	KEGG PATHWAY	ko03420	6	458	0.0395127	0.141781
Purine metabolism	KEGG PATHWAY	ko00230	10	1032	0.0550701	0.185397
Plant hormone signal transduction	KEGG PATHWAY	ko04075	11	1183	0.0577466	0.185397
Amino sugar and nucleotide sugar metabolism	KEGG PATHWAY	ko00520	9	978	0.0849924	0.259227
Cyanoamino acid metabolism	KEGG PATHWAY	ko00460	6	580	0.0960806	0.279091
Betalain biosynthesis	KEGG PATHWAY	ko00965	1	24	0.12541	0.338049
Cysteine and methionine metabolism	KEGG PATHWAY	ko00270	7	774	0.127461	0.338049
Photosynthesis	KEGG PATHWAY	ko00195	3	268	0.177577	0.45134
SNARE interactions in vesicular transport	KEGG PATHWAY	ko04130	2	152	0.199242	0.486151
Porphyrin and chlorophyll metabolism	KEGG PATHWAY	ko00860	3	294	0.212768	0.499186
Glutathione metabolism	KEGG PATHWAY	ko00480	6	819	0.280553	0.633842
Cutin, suberine and wax biosynthesis	KEGG PATHWAY	ko00073	2	222	0.336682	0.727239
Nitrogen metabolism	KEGG PATHWAY	ko00910	2	231	0.35409	0.727239
Thiamine metabolism	KEGG PATHWAY	ko00730	1	85	0.369492	0.727239
Tryptophan metabolism	KEGG PATHWAY	ko00380	3	405	0.372373	0.727239
Sphingolipid metabolism	KEGG PATHWAY	ko00600	2	256	0.401522	0.727239
Fatty acid degradation	KEGG PATHWAY	ko00071	3	436	0.416798	0.727239
ABC transporters	KEGG PATHWAY	ko02010	3	438	0.419632	0.727239
Steroid biosynthesis	KEGG PATHWAY	ko00100	2	267	0.421876	0.727239
Ascorbate and aldarate metabolism	KEGG PATHWAY	ko00053	2	271	0.42919	0.727239
Phenylalanine, tyrosine and tryptophan biosynthesis	KEGG PATHWAY	ko00400	2	338	0.543664	0.896311
Histidine metabolism	KEGG PATHWAY	ko00340	1	153	0.562405	0.902809
Diterpenoid biosynthesis	KEGG PATHWAY	ko00904	1	166	0.59194	0.925855
Fatty acid elongation	KEGG PATHWAY	ko00062	2	381	0.608301	0.927659
Base excision repair	KEGG PATHWAY	ko03410	1	241	0.727421	0.999998
Glycerolipid metabolism	KEGG PATHWAY	ko00561	2	505	0.755406	0.999998
Fructose and mannose metabolism	KEGG PATHWAY	ko00051	2	533	0.781202	0.999998
Lysine degradation	KEGG PATHWAY	ko00310	1	308	0.810008	0.999998
Fatty acid biosynthesis	KEGG PATHWAY	ko00061	1	312	0.814061	0.999998
beta-Alanine metabolism	KEGG PATHWAY	ko00410	1	357	0.85413	0.999998
Valine, leucine and isoleucine degradation	KEGG PATHWAY	ko00280	1	361	0.857245	0.999998
Peroxisome	KEGG PATHWAY	ko04146	2	650	0.86484	0.999998
Pentose phosphate pathway	KEGG PATHWAY	ko00030	1	470	0.920773	0.999998
Arginine and proline metabolism	KEGG PATHWAY	ko00330	1	477	0.923716	0.999998
mRNA surveillance pathway	KEGG PATHWAY	ko03015	2	792	0.926743	0.999998
Glycolysis / Gluconeogenesis	KEGG PATHWAY	ko00010	3	1156	0.948408	0.999998
Glycine, serine and threonine metabolism	KEGG PATHWAY	ko00260	1	651	0.97028	0.999998
Glycerophospholipid metabolism	KEGG PATHWAY	ko00564	1	690	0.975951	0.999998
Oxidative phosphorylation	KEGG PATHWAY	ko00190	1	738	0.981472	0.999998
Glyoxylate and dicarboxylate metabolism	KEGG PATHWAY	ko00630	1	764	0.983914	0.999998
Pyruvate metabolism	KEGG PATHWAY	ko00620	1	820	0.98814	0.999998
Protein processing in endoplasmic reticulum	KEGG PATHWAY	ko04141	3	1514	0.988375	0.999998
Ubiquitin mediated proteolysis	KEGG PATHWAY	ko04120	1	1096	0.997371	0.999998
RNA transport	KEGG PATHWAY	ko03013	1	1207	0.998569	0.999998
Plant-pathogen interaction	KEGG PATHWAY	ko04626	1	2357	0.999998	0.999998

## Sheet: BT43_CK down-regulated
KEGG term	Database	ID	Input number	Background number	P-Value	Corrected P-Value
Photosynthesis - antenna proteins	KEGG PATHWAY	ko00196	147	324	4.76366e-119	4.8113e-117
Starch and sucrose metabolism	KEGG PATHWAY	ko00500	95	1718	3.64026e-12	1.83833e-10
Galactose metabolism	KEGG PATHWAY	ko00052	50	722	6.42418e-10	2.16281e-08
Phenylpropanoid biosynthesis	KEGG PATHWAY	ko00940	80	1531	2.25638e-09	5.69736e-08
Photosynthesis	KEGG PATHWAY	ko00195	27	268	5.41049e-09	1.09292e-07
Cutin, suberine and wax biosynthesis	KEGG PATHWAY	ko00073	22	222	1.77712e-07	2.99149e-06
DNA replication	KEGG PATHWAY	ko03030	25	339	4.24406e-06	6.12358e-05
Cyanoamino acid metabolism	KEGG PATHWAY	ko00460	30	580	0.000270181	0.00341103
Alanine, aspartate and glutamate metabolism	KEGG PATHWAY	ko00250	23	409	0.000458561	0.00514608
Plant hormone signal transduction	KEGG PATHWAY	ko04075	49	1183	0.000656512	0.00663077
Amino sugar and nucleotide sugar metabolism	KEGG PATHWAY	ko00520	42	978	0.000797936	0.0073265
Valine, leucine and isoleucine degradation	KEGG PATHWAY	ko00280	20	361	0.00123461	0.0103913
Porphyrin and chlorophyll metabolism	KEGG PATHWAY	ko00860	16	294	0.00424903	0.0330117
Arginine and proline metabolism	KEGG PATHWAY	ko00330	21	477	0.0115174	0.08309
Peroxisome	KEGG PATHWAY	ko04146	26	650	0.0161207	0.108546
Brassinosteroid biosynthesis	KEGG PATHWAY	ko00905	5	68	0.03279	0.206987
Monoterpenoid biosynthesis	KEGG PATHWAY	ko00902	4	48	0.0376863	0.223901
Glutathione metabolism	KEGG PATHWAY	ko00480	29	819	0.0443173	0.248669
Glycosaminoglycan degradation	KEGG PATHWAY	ko00531	7	136	0.0613116	0.306923
Fatty acid elongation	KEGG PATHWAY	ko00062	15	381	0.0630773	0.306923
Diterpenoid biosynthesis	KEGG PATHWAY	ko00904	8	166	0.0638157	0.306923
Glyoxylate and dicarboxylate metabolism	KEGG PATHWAY	ko00630	26	764	0.0773097	0.354922
Lysine degradation	KEGG PATHWAY	ko00310	12	308	0.0942499	0.403906
Isoquinoline alkaloid biosynthesis	KEGG PATHWAY	ko00950	10	245	0.0959777	0.403906
Carbon fixation in photosynthetic organisms	KEGG PATHWAY	ko00710	24	727	0.10989	0.443957
Arginine biosynthesis	KEGG PATHWAY	ko00220	10	256	0.117495	0.456423
Glycosphingolipid biosynthesis - ganglio series	KEGG PATHWAY	ko00604	3	50	0.138617	0.512872
Zeatin biosynthesis	KEGG PATHWAY	ko00908	6	139	0.143787	0.512872
Tryptophan metabolism	KEGG PATHWAY	ko00380	14	405	0.14726	0.512872
Pantothenate and CoA biosynthesis	KEGG PATHWAY	ko00770	7	178	0.166866	0.543166
Cysteine and methionine metabolism	KEGG PATHWAY	ko00270	24	774	0.17188	0.543166
Thiamine metabolism	KEGG PATHWAY	ko00730	4	85	0.172092	0.543166
Linoleic acid metabolism	KEGG PATHWAY	ko00591	8	216	0.182211	0.557677
Flavonoid biosynthesis	KEGG PATHWAY	ko00941	13	396	0.201504	0.598586
Glycine, serine and threonine metabolism	KEGG PATHWAY	ko00260	20	651	0.208515	0.601716
Selenocompound metabolism	KEGG PATHWAY	ko00450	6	162	0.227206	0.637438
Ascorbate and aldarate metabolism	KEGG PATHWAY	ko00053	9	271	0.245283	0.656144
Valine, leucine and isoleucine biosynthesis	KEGG PATHWAY	ko00290	5	133	0.246866	0.656144
Lysine biosynthesis	KEGG PATHWAY	ko00300	4	102	0.258686	0.66993
Glycosphingolipid biosynthesis - globo series	KEGG PATHWAY	ko00603	3	77	0.309076	0.780417
Tyrosine metabolism	KEGG PATHWAY	ko00350	12	418	0.356814	0.878981
Limonene and pinene degradation	KEGG PATHWAY	ko00903	6	197	0.373933	0.899221
Pentose phosphate pathway	KEGG PATHWAY	ko00030	13	470	0.396317	0.927664
beta-Alanine metabolism	KEGG PATHWAY	ko00410	10	357	0.404131	0.927664
Caffeine metabolism	KEGG PATHWAY	ko00232	1	21	0.418688	0.939722
Glucosinolate biosynthesis	KEGG PATHWAY	ko00966	1	25	0.473299	1
Other glycan degradation	KEGG PATHWAY	ko00511	5	186	0.498022	1
Nitrogen metabolism	KEGG PATHWAY	ko00910	6	231	0.518778	1
Histidine metabolism	KEGG PATHWAY	ko00340	4	153	0.533551	1
Vitamin B6 metabolism	KEGG PATHWAY	ko00750	2	76	0.569417	1
Propanoate metabolism	KEGG PATHWAY	ko00640	7	293	0.597539	1
Butanoate metabolism	KEGG PATHWAY	ko00650	4	171	0.619085	1
Tropane, piperidine and pyridine alkaloid biosynthesis	KEGG PATHWAY	ko00960	4	172	0.623539	1
ABC transporters	KEGG PATHWAY	ko02010	10	438	0.653064	1
Circadian rhythm - plant	KEGG PATHWAY	ko04712	8	359	0.672297	1
Taurine and hypotaurine metabolism	KEGG PATHWAY	ko00430	2	102	0.723407	1
Carotenoid biosynthesis	KEGG PATHWAY	ko00906	5	246	0.733672	1
Pyruvate metabolism	KEGG PATHWAY	ko00620	18	820	0.737803	1
Stilbenoid, diarylheptanoid and gingerol biosynthesis	KEGG PATHWAY	ko00945	6	294	0.740651	1
Flavone and flavonol biosynthesis	KEGG PATHWAY	ko00944	1	54	0.742464	1
Phagosome	KEGG PATHWAY	ko04145	13	616	0.762515	1
C5-Branched dibasic acid metabolism	KEGG PATHWAY	ko00660	1	61	0.783324	1
Ubiquinone and other terpenoid-quinone biosynthesis	KEGG PATHWAY	ko00130	6	311	0.7859	1
Glycolysis / Gluconeogenesis	KEGG PATHWAY	ko00010	25	1156	0.789184	1
Pentose and glucuronate interconversions	KEGG PATHWAY	ko00040	7	365	0.802827	1
Fatty acid degradation	KEGG PATHWAY	ko00071	8	436	0.848574	1
Fructose and mannose metabolism	KEGG PATHWAY	ko00051	10	533	0.852921	1
Citrate cycle (TCA cycle)	KEGG PATHWAY	ko00020	10	550	0.876616	1
Steroid biosynthesis	KEGG PATHWAY	ko00100	4	267	0.898259	1
Pyrimidine metabolism	KEGG PATHWAY	ko00240	14	775	0.913698	1
Regulation of autophagy	KEGG PATHWAY	ko04140	4	294	0.933531	1
Arachidonic acid metabolism	KEGG PATHWAY	ko00590	1	119	0.948268	1
Fatty acid biosynthesis	KEGG PATHWAY	ko00061	4	312	0.950455	1
Sphingolipid metabolism	KEGG PATHWAY	ko00600	3	256	0.952679	1
Nicotinate and nicotinamide metabolism	KEGG PATHWAY	ko00760	1	135	0.965163	1
Glycerolipid metabolism	KEGG PATHWAY	ko00561	7	505	0.966975	1
Phenylalanine, tyrosine and tryptophan biosynthesis	KEGG PATHWAY	ko00400	4	338	0.967996	1
Mismatch repair	KEGG PATHWAY	ko03430	3	294	0.976609	1
Biosynthesis of unsaturated fatty acids	KEGG PATHWAY	ko01040	3	295	0.977047	1
SNARE interactions in vesicular transport	KEGG PATHWAY	ko04130	1	152	0.977116	1
One carbon pool by folate	KEGG PATHWAY	ko00670	1	155	0.978752	1
Base excision repair	KEGG PATHWAY	ko03410	2	241	0.982495	1
Oxidative phosphorylation	KEGG PATHWAY	ko00190	10	738	0.987603	1
Nucleotide excision repair	KEGG PATHWAY	ko03420	5	458	0.988468	1
Purine metabolism	KEGG PATHWAY	ko00230	15	1032	0.991402	1
alpha-Linolenic acid metabolism	KEGG PATHWAY	ko00592	6	543	0.992358	1
Phenylalanine metabolism	KEGG PATHWAY	ko00360	4	444	0.995235	1
Homologous recombination	KEGG PATHWAY	ko03440	3	385	0.996061	1
Aminoacyl-tRNA biosynthesis	KEGG PATHWAY	ko00970	4	559	0.999486	1
Protein export	KEGG PATHWAY	ko03060	1	307	0.999507	1
Terpenoid backbone biosynthesis	KEGG PATHWAY	ko00900	1	323	0.999669	1
Glycerophospholipid metabolism	KEGG PATHWAY	ko00564	4	690	0.999965	1
Proteasome	KEGG PATHWAY	ko03050	1	436	0.99998	1
Ribosome biogenesis in eukaryotes	KEGG PATHWAY	ko03008	1	638	1	1
RNA degradation	KEGG PATHWAY	ko03018	2	784	1	1
mRNA surveillance pathway	KEGG PATHWAY	ko03015	2	792	1	1
Ubiquitin mediated proteolysis	KEGG PATHWAY	ko04120	4	1096	1	1
Ribosome	KEGG PATHWAY	ko03010	9	1573	1	1
Protein processing in endoplasmic reticulum	KEGG PATHWAY	ko04141	7	1514	1	1
RNA transport	KEGG PATHWAY	ko03013	3	1207	1	1
Plant-pathogen interaction	KEGG PATHWAY	ko04626	8	2357	1	1
--------------------
#Term	Database	ID	Input number	Background number	P-Value	Corrected P-Value
--------------------
#Term	Database	ID	Input number	Background number	P-Value	Corrected P-Value
--------------------
