# Supplementary material for: Genome-wide analysis reveals four key transcription factors associated with cadmium stress in creeping bentgrass (Agrostis stolonifera L.)
Source: PeerJ. 2018 Jul 30;6:e5191. doi: 10.7717/peerj.5191 (PMC6071620; doi:10.7717/peerj.5191)
Supplement: Supplemental Information 2 — Table S1: KOG function classification; Table S2: Gene Ontology; Table S3: GO terms detail; Table S4: KEGG upregulated pathways; Table S5: KEGG downregulated pathways; Table S6: The gene involved in MAPK pathways; Table S7: genes relate GST; Table S8: genes relate Salicylic acid; Table S9: WRKY transcription factor; Table S10: bZIP transcription factor; Table S11: ERF transcription factor; Table S12: MYB transcription factors; Table S13: Primers used for RT-qPCR. [file peerj-06-5191-s002.zip › Table S1-13/Table S6.xlsx]

## Sheet: tableS6
Table S6 The gene involved in MAPK pathways
Gene ID	log2ratio(BT2_5vsCK)	q value(BT2_5vsCK)	log2ratio(BT43vsBT2_5)	q value(BT43vsBT2_5)	Swissprot Description
TRINITY_DN122919_c0_g1	-2.0754	0.44801	-0.52456	1	Mitogen-activated protein kinase kinase kinase3 (MAPKKK3)
TRINITY_DN99063_c0_g2	0.93262	1	1.7576	0.2666	Mitogen-activated protein kinase kinase kinase 12 (MAPKKK12)
TRINITY_DN152810_c5_g4	0.57872	1	-3.1249	0.027802	Mitogen-activated protein kinase kinase kinase 3(MAPKKK3)
Table S6 description: the different expression genes involved in MAPK pathways.
