# Supplementary material for: Genome-wide analysis reveals four key transcription factors associated with cadmium stress in creeping bentgrass (Agrostis stolonifera L.)
Source: PeerJ. 2018 Jul 30;6:e5191. doi: 10.7717/peerj.5191 (PMC6071620; doi:10.7717/peerj.5191)
Supplement: Supplemental Information 2 — Table S1: KOG function classification; Table S2: Gene Ontology; Table S3: GO terms detail; Table S4: KEGG upregulated pathways; Table S5: KEGG downregulated pathways; Table S6: The gene involved in MAPK pathways; Table S7: genes relate GST; Table S8: genes relate Salicylic acid; Table S9: WRKY transcription factor; Table S10: bZIP transcription factor; Table S11: ERF transcription factor; Table S12: MYB transcription factors; Table S13: Primers used for RT-qPCR. [file peerj-06-5191-s002.zip › Table S1-13/Table S7.xlsx]

## Sheet: table S7
table S7 genes relate GST
Gene ID	log2ratio(BT2_5vsCK)	q value(BT2_5vsCK)	log2ratio(BT43vsBT2_5)	q value(BT43vsBT2_5)	Swissprot Description
TRINITY_DN136024_c3_g1	-1.9193	1	3.7979	0.0050143	Glutathione S-transferase U17 (GSTU17)
TRINITY_DN119559_c0_g3	-2.2546	1	4.691	0.027269	Glutathione S-transferase U6 (GSTU6)
TRINITY_DN136222_c1_g1	-0.26433	1	3.8247	0.033102	Probable glutathione S-transferase U6 (GSTU6)
TRINITY_DN149129_c3_g2	0.12388	1	1.7908	0.14065	Glutathione S-transferase 3 (GST3)
TRINITY_DN127701_c1_g1	-0.21627	1	4.5313	0.012093	Glutathione S-transferase U22 (GSTU22)
TRINITY_DN136770_c1_g1	-1.1044	1	2.4178	0.03663	Glutathione S-transferase 4 (GST4)
TRINITY_DN153598_c7_g3	0.80598	1	-2.651	0.031953	Glutathione S-transferase T1 (GSTT1)
TRINITY_DN115354_c0_g1	-1.3271	1	4.4037	0.012108	Probable glutathione S-transferase parC (PARC)
TRINITY_DN148560_c0_g1	-1.7493	1	6.7597	0.033698	Glutathione S-transferase U20 (GSTU20)
TRINITY_DN105512_c2_g1	0.011192	1	3.4209	0.036722	Glutathione transferase GST 23
Table S7 description: the different expression genes are associated with GST.
