# Supplementary material for: Genome-wide analysis reveals four key transcription factors associated with cadmium stress in creeping bentgrass (Agrostis stolonifera L.)
Source: PeerJ. 2018 Jul 30;6:e5191. doi: 10.7717/peerj.5191 (PMC6071620; doi:10.7717/peerj.5191)
Supplement: Supplemental Information 2 — Table S1: KOG function classification; Table S2: Gene Ontology; Table S3: GO terms detail; Table S4: KEGG upregulated pathways; Table S5: KEGG downregulated pathways; Table S6: The gene involved in MAPK pathways; Table S7: genes relate GST; Table S8: genes relate Salicylic acid; Table S9: WRKY transcription factor; Table S10: bZIP transcription factor; Table S11: ERF transcription factor; Table S12: MYB transcription factors; Table S13: Primers used for RT-qPCR. [file peerj-06-5191-s002.zip › Table S1-13/Table S8.xlsx]

## Sheet: table S8
table S8 genes relate Salicylic acid (SA)
Gene ID	log2ratio(BT2_5vsCK)	q value(BT2_5vsCK)	log2ratio(BT43vsBT2_5)	q value(BT43vsBT2_5)	Swissprot Description
TRINITY_DN115928_c2_g1	0.66001	1	1.9151	0.19049	Salicylic acid-binding protein 2 (SABP2)
TRINITY_DN113708_c1_g1	-2.163	1	5.6018	0.014633	pathogen-inducible salicylic acid glucosyltransferase (UGT74F1)
TRINITY_DN101761_c3_g5	2.1343	1	-6.3662	0.026281	UDP-glycosyltransferase UGT74H6
Table S7 description: the different expression genes are associated with SA biosynthesis.
