# Supplementary material for: Genome-wide analysis reveals four key transcription factors associated with cadmium stress in creeping bentgrass (Agrostis stolonifera L.)
Source: PeerJ. 2018 Jul 30;6:e5191. doi: 10.7717/peerj.5191 (PMC6071620; doi:10.7717/peerj.5191)
Supplement: Supplemental Information 2 — Table S1: KOG function classification; Table S2: Gene Ontology; Table S3: GO terms detail; Table S4: KEGG upregulated pathways; Table S5: KEGG downregulated pathways; Table S6: The gene involved in MAPK pathways; Table S7: genes relate GST; Table S8: genes relate Salicylic acid; Table S9: WRKY transcription factor; Table S10: bZIP transcription factor; Table S11: ERF transcription factor; Table S12: MYB transcription factors; Table S13: Primers used for RT-qPCR. [file peerj-06-5191-s002.zip › Table S1-13/Table S9.xlsx]

## Sheet: Table S9
Table S9 WRKY transcription factor
Gene ID	log2ratio(BT2_5vsCK)	q value(BT2_5vsCK)	log2ratio(BT43vsBT2_5)	q value(BT43vsBT2_5)	Swissprot Description
TRINITY_DN142160_c3_g1	-1.9176	0.040027	0.94534	1	WRKY transcription factor 33 (WRKY33)
TRINITY_DN147759_c3_g1	0.93322	1	-3.5465	0.0083897	WRKY transcription factor 12 (WRKY12)
TRINITY_DN129556_c0_g2	0.47498	1	3.3912	0.033928	WRKY transcription factor 23 (WRKY23)
TRINITY_DN102354_c2_g1	0.64739	1	2.6382	0.045119	WRKY transcription factor 75 (WRKY75)
TRINITY_DN129490_c1_g1	1.6537	0.78957	-3.6493	0.0056295	WRKY transcription factor 2 (WRKY2)
TRINITY_DN151446_c3_g1	-1.5322	0.29492	-0.32247	1	WRKY transcription factor 53 (WRKY53)
Table S9 description: the different expression of WRKY transcription factor in transcriptome.
